# Supplementary material for: Comparative Analysis of Plastomes of Artemisia and Insights into the Infra-Generic Phylogenetic Relationships Within the Genus
Source: Genes (Basel). 2025 May 29;16(6):659. doi: 10.3390/genes16060659 (PMC12192359; doi:10.3390/genes16060659)
Supplement: Supplementary file 1 [file genes-16-00659-s001.zip]

Archive with 7 entries (7 files):
- FIGURE S1.tif
- FIGURE S2.jpg
- FIGURE S3.jpg
- Table S1.xlsx
- Table S2.xlsx
- Table S3.xlsx
- Table S4.xlsx
