# Supplementary material for: Comparative Analysis of Plastomes of Artemisia and Insights into the Infra-Generic Phylogenetic Relationships Within the Genus
Source: Genes (Basel). 2025 May 29;16(6):659. doi: 10.3390/genes16060659 (PMC12192359; doi:10.3390/genes16060659)
Supplement: Supplementary file 1 [file genes-16-00659-s001.zip › Table S1.xlsx]

## Sheet: Sheet1
Table S1. Information for newly sampled taxa with Genbank accession number for plastome sequences
Scientific name	Voucher	Genbank No.	Localities	Locations
				N	E
A. sichuanensis	WL2215	PP898074	China: Sichuan	29°32'	103°20'
A. fulgens var. meiguensis	WL2216	PP898075	China: Sichuan	28°42'	103°03'
A. mattfeldii var. etomentosum	WL2299	PP898076	China: Sichuan	30°09'	101°54'
A. phyllobotrys	WL2339	PP898077	China: Sichuan	30°59'	101°07'
A. viscidissima	WL2423	PP898078	China: Xizang	29°19'	97°08'
A. comaiensis	WL2489	PP898079	China: Xizang	28°36'	91°40'
A. mairei	WL2569	PP898080	China: Yunnan	25°38'	102°05'
A. stracheyi	WL2672	PP898081	China: Xizang	28°41'	85°48'
A. stricta	WL2673	PP898082	China: Xizang	28°41'	85°48'
A. minor	WL2826	PP898083	China: Xizang	28°07'	87°41'
A. nortonii	WL2827	PP898084	China: Xizang	28°07'	87°41'
A. bhutanica	WL2897	PP898085	China: Xizang	27°38'	88°57'
A. jilongensis	WL2903	PP898086	China: Xizang	27°38'	88°57'
A. waltonii var. waltonii	WL3197	PP898087	China: Xizang	27°49'	93°05'
A. tafellii	WL3293	PP898088	China: Xizang	29°29'	94°55'
A. youngii	WL3387	PP898089	China: Xizang	30°08'	97°22'
A. yunnanensis-1	WL3403	PP898090	China: Xizang	30°43'	97°22'
A. gyitangensis	WL3420	PP898091	China: Xizang	31°23'	97°50'
A. waltonii var. yushuensis	WL3546	PP898092	China: Sichuan	32°49'	98°35'
A. neosinensis	WL3880	PP898094	China: Yunnan	27°47'	100°32'
A. tridactyla	WL4037	PP898095	China: Sichuan	31°43'	101°43'
A. linyoureunensis	WL4050	PP898096	China: Sichuan	32°22'	98°14'
A. smithii	WL4125	PP898097	China: Sichuan	33°38'	103°30'
A. qinlingensis	WL4168	PP898098	China: shannxi	33°59'	107°44'
A. tangutica	WL4371	PP898099	China:Gansu	36°57'	102°37'
A. sylvatica	WL4465	PP898100	China: Hebei	37°24'	113°58'
A. blepharolepis	WL4634	PP898101	China:Inner Mongolia	40°12'	110°49'
A. selengensis-1	WL4655	PP898102	China: Hebei	41°46'	117°36'
A. mongolica	WL4675	PP898103	China:Inner Mongolia	47°27'	119°27'
A. integrifolia	WL4676	PP898104	China:Inner Mongolia	47°27'	119°27'
A. adamsii	WL4679	PP898105	China:Inner Mongolia	48°24'	117°35'
A. tournefortiana	RW864	PP898072	China: Xinjiang	47°49'	88°08'
A. sericea	RW906	PP898073	China: Xinjiang	48°39'	86°43'
Note: all the voucher specimens were deposited in Herbarium of South China Botanical Garden, Chinese Academy of Sciences (IBSC)
