# Supplementary material for: Comparative Analysis of Plastomes of Artemisia and Insights into the Infra-Generic Phylogenetic Relationships Within the Genus
Source: Genes (Basel). 2025 May 29;16(6):659. doi: 10.3390/genes16060659 (PMC12192359; doi:10.3390/genes16060659)
Supplement: Supplementary file 1 [file genes-16-00659-s001.zip › Table S2.xlsx]

## Sheet: Sheet1
Table S2. Information for plastomes downloaded from NCBI
Scientific name	Nucleotide length (bp)				Number of genes			Genbank NO.	GC content (%)
	Total	LSC	SSC	IR	Protein coding genes	tRNA	rRNA
Ajania fruticulosa	151064	82810	18338	24958	87	37	8	OQ680030.1	0.375
Ajania khartensis	151095	82837	18342	24958	87	37	8	OP723181.1	0.375
Ajania nematoloba	151092	82809	18369	24957	87	37	8	NC_079655.1	0.375
Artemisia annua-1	150952	82772	18268	24956	87	37	8	KY085890.1	0.375
Artemisia annua-2	150952	82772	18268	24956	87	37	8	NC_034683.1	0.375
Artemisia argyi-1	151176	82914	18342	24960	87	37	8	MG951484.1	0.375
Artemisia argyi-2	151192	82929	18343	24960	87	37	8	NC_030785.1	0.375
Artemisia borotalensis	151179	82862	18377	24970	87	37	8	ON964524.1	0.374
Artemisia brevifolia	151145	82830	18377	24969	87	37	8	NC_079569.1	0.374
Artemisia capillaris	151020	82791	18301	24964	87	37	8	KY073391.1	0.375
Artemisia ferganensis	150586	82313	18329	24972	87	37	8	ON871797.1	0.375
Artemisia finita	151157	82867	18350	24970	87	37	8	ON871798.1	0.375
Artemisia freyniana f. discolor	151275	82965	18340	24985	87	37	8	MG951487.1	0.374
Artemisia fukudo	151022	82761	18348	24956	87	37	8	MG951488.1	0.375
Artemisia gmelinii	151318	83061	18335	24961	87	37	8	KU736962.1	0.374
Artemisia hallaisanensis	151015	82823	18286	24953	87	37	8	MG951490.1	0.375
Artemisia juncea	151004	82749	18331	24962	87	37	8	NC_070198.1	0.375
Artemisia karatavica	151114	82806	18370	24969	87	37	8	NC_070199.1	0.374
Artemisia kaschgarica	151091	82808	18345	24969	87	37	8	OL890688.1	0.374
Artemisia lactiflora	151159	82968	18271	24960	87	37	8	MW411453.1	0.375
Artemisia lancea-1	151112	82877	18317	24959	87	37	8	MG951486.1	0.375
Artemisia lancea-2	151132	82870	18342	24960	87	37	8	OP359058.1	0.375
Artemisia lercheana	151089	82801	18350	24969	87	37	8	NC_070200.1	0.374
Artemisia leucotricha	151056	82774	18346	24968	87	37	8	ON871803.1	0.375
Artemisia minchunensis	151099	82810	18349	24970	87	37	8	ON871805.1	0.374
Artemisia montana	151150	82872	18338	24960	87	37	8	MG951493.1	0.375
Artemisia ordosica	151209	82980	18303	24963	87	37	8	MN932370.1	0.374
Artemisia princeps	151154	82880	18354	24960	87	37	8	OP359061.1	0.375
Artemisia santolina	151112	82795	18379	24969	87	37	8	NC_070203.1	0.374
Artemisia santonicum	151256	82976	18342	24969	87	37	8	NC_070204.1	0.374
Artemisia sawanensis	151066	82799	18349	24959	87	37	8	ON871808.1	0.374
Artemisia schrenkiana	151073	82806	18349	24959	87	37	8	NC_070206.1	0.374
Artemisia scoparia	151008	82776	18306	24963	87	37	8	MT830857.1	0.375
Artemisia scopiformis	151017	82727	18350	24970	87	37	8	ON871810.1	0.375
Artemisia selengensis-2	151255	82943	18387	24964	87	37	8	MG951497.1	0.375
Artemisia sieversiana	150910	82708	18300	24951	87	37	8	MG951499.1	37.50%
Artemisia stechmanniana	151152	82877	18355	24960	87	37	8	OP823401.1	37.51%
Artemisia stolonifera	151144	82877	18345	24961	87	37	8	MG951500.1	0.375
Artemisia sublessingiana	151065	82787	18340	24969	87	37	8	ON871811.1	0.374
Artemisia terrae-albae	151107	82824	18345	24969	87	37	8	NC_070209.1	0.374
Artemisia transiliensis	151122	82832	18350	24970	87	37	8	ON871813.1	0.374
Chrysanthemum przewalskii	151115	82527	18670	24959	87	37	8	OP723183.1	0.375
