# Supplementary material for: Comparative Analysis of Plastomes of Artemisia and Insights into the Infra-Generic Phylogenetic Relationships Within the Genus
Source: Genes (Basel). 2025 May 29;16(6):659. doi: 10.3390/genes16060659 (PMC12192359; doi:10.3390/genes16060659)
Supplement: Supplementary file 1 [file genes-16-00659-s001.zip › Table S3.xlsx]

## Sheet: Sheet1
Table S3. The nucleotide variability (Pi) values of protein coding genes (CDS) and intergenic regions in 71 Artemisia plastomes.
CDS	Pi
psbA	0.00147
matK	0.00218
rps16	0.00025
psbK	0.00294
psbI	0.00025
petN	0.00031
psbM	0
rpoB	0.00171
rpoC1	0.00139
rpoC2	0.00166
rps2	0.00199
atpI	0.00203
atpH	0.00023
atpF	0.00064
atpA	0.00121
psbD	0.00131
psbC	0.00049
psbZ	0.00059
rps14	0.00139
psaB	0.00131
psaA	0.00104
ycf3	0.00022
rps4	0.00059
ndhJ	0.00046
ndhK	0.00044
ndhC	0.00142
atpE	0.00105
atpB	0.0021
rbcL	0.00173
accD	0.00439
psaI	0.00025
ycf4	0.00196
cemA	0.0019
petA	0.00155
psbJ	0.00045
psbL	0.00047
psbF	0
psbE	0.00033
petL	0.00029
petG	0.00443
psaJ	0
rpl33	0
rps18	0.00071
rpl20	0.00331
clpP	0.00351
psbB	0.00156
psbT	0.00186
psbN	0
psbH	0.00099
petB	0.00135
petD	0.00219
rpoA	0.00157
rps11	0.0006
rpl36	0.00249
infA	0.0021
rps8	0.00301
rpl14	0.00126
rpl16	0.00188
rps3	0.0018
rpl22	0.00382
rps19	0.00055
rpl2	0.0001
rpl23	0
ycf2	0.00105
ndhB	0.00047
rps7	0.00058
rps12	0
ndhF	0.00288
rpl32	0.00065
ccsA	0.00314
ndhD	0.00204
psaC	0.00208
ndhE	0.00393
ndhG	0.00052
ndhI	0.00147
ndhA	0.00173
ndhH	0.00174
rps15	0.00156
ycf1	0.0058
Intergenic regions	Pi
trnH(GUG)-psbA	0.01156
psbA-trnK(UUU)	0.00852
trnK(UUU)-rps16	0.00884
rps16-trnQ(UUG)	0.00691
trnQ(UUG)-psbK	0.0007
psbK-psbI	0.00438
psbI-trnS(GCU)	0.00197
trnS(GCU)-trnC(GCA)	0.00469
trnC(GCA)-petN	0.00486
petN-psbM	0.00646
psbM-trnD(GUC)	0.00657
trnD(GUC)-trnY(GUA)	0.00565
trnY(GUA)-trnE(UUC)	0.00119
trnE(UUC)-rpoB	0.00952
rpoB-rpoC1	0
rpoC1-rpoC2	0.0425
rpoC2-rps2	0.073
rps2-atpl	0.0026
atpI-atpH	0.00542
atpH-atpF	0.00391
atpF-atpA	0.00494
atpA-trnR(UCU)	0.00638
trnR(UCU)-trnG(UCC)	0.00308
trnG(UCC)-trnT(GGU)	0.00564
trnT(GGU)-psbD	0.0047
psbC-trnS(UGA)	0.00272
trnS(UGA)-psbZ	0.00333
psbZ-trnG(GCC)	0.00389
trnG(GCC)-trnfM(CAU)	0.1093
trnfM(CAU)-rps14	0.00328
rps14-psaB	0.00307
psaB-psaA	0
psaA-ycf3	0.00251
ycf3-trnS(GGA)	0.00452
trnS(GGA)-rps4	0.00533
rps4-trnT(UGU)	0.00321
trnT(UGU)-trnL(UAA)	0.00697
trnL(UAA)-trnF(GAA)	0.00479
trnF(GAA)-ndhJ	0.00393
ndhJ-ndhK	0.00108
ndhK-ndhC	0.00205
ndhC-trnV(UAC)	0.00668
trnV(UAC)-trnM(CAU)	0.00018
trnM(CAU)-atpE	0.00506
atpB-rbcL	0.00253
rbcL-accD	0.00627
accD-psaI	0.00591
psaI-ycf4	0.00422
ycf4-cemA	0.00811
cemA-petA	0.00223
petA-psbJ	0.00769
psbJ-psbL	0.00426
psbL-psbF	0
psbF-psbE	0
psbE-petL	0.00331
petL-petG	0.00467
petG-trnW(CCA)	0.00115
trnW(CCA)-trnP(UGG)	0.01141
trnP(UGG)-psaJ	0.00426
psaJ-rpl33	0.00578
rpl33-rps18	0.00289
rps18-rpl20	0.00809
rpl20-rps12(5')	0.00131
rps12(5')-clpP	0.00334
clpP-psbB	0.00239
psbB-psbT	0.01087
psbT-psbN	0.00074
psbN-psbH	0.00066
psbH-petB	0.00743
petB-petD	0.00347
petD-rpoA	0.00236
rpoA-rps11	0.0062
rps11-rpl36	0.00083
rpl36-infA	0.0117
infA-rps8	0.00439
rps8-rpl14	0.00594
rpl14-rpl16	0.00564
rpl16-rps3	0.01602
rpl22-rps19	0.01851
rps19-rpl2	0.01223
rpl2-rpl23	0
rpl23-trnI(CAU)	0
trnI(CAU)-ycf2	0
ycf2-trnL(CAA)	0.004
trnL(CAA)-ndhB	0.00043
ndhB-rps7	0.0001
rps7-rps12	0.00631
rps12-trnV(GAC)	0.00057
trnV(GAC)-rrn16	0.00012
rrn16-trnI(GAU)	0
trnI(GAU)-trnA(UGC)	0
trnA(UGC)-rrn23	0
rrn23-rrn4.5	0
rrn4.5-rrn5	0.0014
rrn5-trnR(ACG)	0.00056
trnR(ACG)-trnN(GUU)	0.00112
trnN(GUU)-ndhF	0.00023
ndhF-rpl32	0.00769
rpl32-trnL(UAG)	0.01
trnL(UAG)-ccsA	0.00333
ccsA-ndhD	0.00868
ndhD-psaC	0.00227
psaC-ndhE	0.00367
ndhE-ndhG	0.00705
ndhG-ndhI	0.107
ndhI-ndhA	0
ndhH-rps15	0.00214
rps15-ycf1	0.00672
