# Supplementary material for: Comparative Analysis of Plastomes of Artemisia and Insights into the Infra-Generic Phylogenetic Relationships Within the Genus
Source: Genes (Basel). 2025 May 29;16(6):659. doi: 10.3390/genes16060659 (PMC12192359; doi:10.3390/genes16060659)
Supplement: Supplementary file 1 [file genes-16-00659-s001.zip › Table S4.xlsx]

## Sheet: Sheet1
Table S3. Raw data of analysis of simple sequence repeats in Artemisia
Taxon	Genbank No.	SSR nr.	SSR type	SSR	Size	Start	End	Region
Artemisia adamsii	WL4679	1	p1	(A)11	11	1673	1683	LSC
Artemisia adamsii	WL4679	2	p1	(T)14	14	1946	1959	LSC
Artemisia adamsii	WL4679	3	p2	(AT)6	12	4787	4798	LSC
Artemisia adamsii	WL4679	4	p1	(C)13	13	5419	5431	LSC
Artemisia adamsii	WL4679	5	p1	(A)10	10	5596	5605	LSC
Artemisia adamsii	WL4679	6	p4	(AAAT)3	12	6570	6581	LSC
Artemisia adamsii	WL4679	7	p5	(TTACT)3	15	7546	7560	LSC
Artemisia adamsii	WL4679	8	p1	(A)10	10	8888	8897	LSC
Artemisia adamsii	WL4679	9	p1	(A)15	15	9669	9683	LSC
Artemisia adamsii	WL4679	10	p4	(TAAT)3	12	10540	10551	LSC
Artemisia adamsii	WL4679	11	p1	(A)10	10	11218	11227	LSC
Artemisia adamsii	WL4679	12	p1	(T)15	15	12649	12663	LSC
Artemisia adamsii	WL4679	13	p1	(A)10	10	13339	13348	LSC
Artemisia adamsii	WL4679	14	p1	(A)10	10	17960	17969	LSC
Artemisia adamsii	WL4679	15	p1	(A)10	10	18386	18395	LSC
Artemisia adamsii	WL4679	16	p2	(TA)5	10	18609	18618	LSC
Artemisia adamsii	WL4679	17	p1	(A)14	14	23087	23100	LSC
Artemisia adamsii	WL4679	18	p1	(T)10	10	24934	24943	LSC
Artemisia adamsii	WL4679	19	p1	(T)10	10	26022	26031	LSC
Artemisia adamsii	WL4679	20	p1	(T)15	15	27939	27953	LSC
Artemisia adamsii	WL4679	21	p1	(T)22	22	29530	29551	LSC
Artemisia adamsii	WL4679	22	p4	(AATA)4	16	29886	29901	LSC
Artemisia adamsii	WL4679	23	p2	(AT)6	12	30817	30828	LSC
Artemisia adamsii	WL4679	24	p2	(TA)6	12	30956	30967	LSC
Artemisia adamsii	WL4679	25	p3	(TTC)4	12	34470	34481	LSC
Artemisia adamsii	WL4679	26	p1	(T)12	12	34659	34670	LSC
Artemisia adamsii	WL4679	27	p1	(A)11	11	35523	35533	LSC
Artemisia adamsii	WL4679	28	p2	(AT)6	12	35664	35675	LSC
Artemisia adamsii	WL4679	29	p1	(T)11	11	41579	41589	LSC
Artemisia adamsii	WL4679	30	p1	(A)10	10	41592	41601	LSC
Artemisia adamsii	WL4679	31	p1	(A)10	10	41773	41782	LSC
Artemisia adamsii	WL4679	32	p2	(AT)7	14	41783	41796	LSC
Artemisia adamsii	WL4679	33	p1	(T)10	10	43622	43631	LSC
Artemisia adamsii	WL4679	34	p2	(AT)5	10	46218	46227	LSC
Artemisia adamsii	WL4679	35	p1	(A)14	14	46311	46324	LSC
Artemisia adamsii	WL4679	36	p4	(AATC)3	12	46937	46948	LSC
Artemisia adamsii	WL4679	37	p1	(T)15	15	50224	50238	LSC
Artemisia adamsii	WL4679	38	p4	(TTTA)3	12	50335	50346	LSC
Artemisia adamsii	WL4679	39	p1	(T)13	13	54429	54441	LSC
Artemisia adamsii	WL4679	40	p1	(T)12	12	56655	56666	LSC
Artemisia adamsii	WL4679	41	p1	(A)10	10	59917	59926	LSC
Artemisia adamsii	WL4679	42	p3	(ATT)4	12	60877	60888	LSC
Artemisia adamsii	WL4679	43	p1	(T)12	12	62114	62125	LSC
Artemisia adamsii	WL4679	44	p2	(TA)11	22	64169	64190	LSC
Artemisia adamsii	WL4679	45	p4	(TATT)3	12	64199	64210	LSC
Artemisia adamsii	WL4679	46	p2	(TA)5	10	66702	66711	LSC
Artemisia adamsii	WL4679	47	p4	(TATT)3	12	66756	66767	LSC
Artemisia adamsii	WL4679	48	p1	(A)13	13	67238	67250	LSC
Artemisia adamsii	WL4679	49	p1	(T)15	15	69349	69363	LSC
Artemisia adamsii	WL4679	50	p1	(T)10	10	72874	72883	LSC
Artemisia adamsii	WL4679	51	p1	(T)10	10	76896	76905	LSC
Artemisia adamsii	WL4679	52	p1	(T)13	13	79335	79347	LSC
Artemisia adamsii	WL4679	53	p1	(T)14	14	79837	79850	LSC
Artemisia adamsii	WL4679	54	p4	(TTTC)4	16	81123	81138	LSC
Artemisia adamsii	WL4679	55	p1	(T)12	12	83029	83040	IR
Artemisia adamsii	WL4679	56	p4	(CAAT)3	12	87351	87362	IR
Artemisia adamsii	WL4679	57	p1	(A)11	11	106219	106229	IR
Artemisia adamsii	WL4679	58	p1	(T)10	10	106687	106696	IR
Artemisia adamsii	WL4679	59	p4	(TTAA)3	12	107988	107999	SSC
Artemisia adamsii	WL4679	60	p1	(A)11	11	110468	110478	SSC
Artemisia adamsii	WL4679	61	p1	(T)10	10	110824	110833	SSC
Artemisia adamsii	WL4679	62	p4	(AATT)3	12	111738	111749	SSC
Artemisia adamsii	WL4679	63	p1	(T)12	12	112173	112184	SSC
Artemisia adamsii	WL4679	64	p5	(AAATT)3	15	112392	112406	SSC
Artemisia adamsii	WL4679	65	p4	(AATA)3	12	113838	113849	SSC
Artemisia adamsii	WL4679	66	p1	(A)10	10	115216	115225	SSC
Artemisia adamsii	WL4679	67	p4	(AATC)3	12	119046	119057	SSC
Artemisia adamsii	WL4679	68	p1	(A)10	10	121738	121747	SSC
Artemisia adamsii	WL4679	69	p3	(TTC)5	15	126050	126064	SSC
Artemisia adamsii	WL4679	70	p1	(A)10	10	127491	127500	IR
Artemisia adamsii	WL4679	71	p1	(T)11	11	127958	127968	IR
Artemisia adamsii	WL4679	72	p4	(ATTG)3	12	146825	146836	IR
Artemisia adamsii	WL4679	73	p1	(A)12	12	151147	151158	IR
Artemisia integrifolia	WL4676	1	p1	(A)12	12	1673	1684	LSC
Artemisia integrifolia	WL4676	2	p1	(T)14	14	1958	1971	LSC
Artemisia integrifolia	WL4676	3	p1	(C)11	11	5434	5444	LSC
Artemisia integrifolia	WL4676	4	p3	(ATA)4	12	5654	5665	LSC
Artemisia integrifolia	WL4676	5	p4	(AAAT)3	12	6588	6599	LSC
Artemisia integrifolia	WL4676	6	p1	(A)11	11	9689	9699	LSC
Artemisia integrifolia	WL4676	7	p2	(AT)6	12	10241	10252	LSC
Artemisia integrifolia	WL4676	8	p4	(TAAT)3	12	10559	10570	LSC
Artemisia integrifolia	WL4676	9	p1	(A)11	11	11237	11247	LSC
Artemisia integrifolia	WL4676	10	p1	(T)16	16	12677	12692	LSC
Artemisia integrifolia	WL4676	11	p1	(A)10	10	13368	13377	LSC
Artemisia integrifolia	WL4676	12	p1	(A)10	10	17989	17998	LSC
Artemisia integrifolia	WL4676	13	p1	(A)10	10	18415	18424	LSC
Artemisia integrifolia	WL4676	14	p2	(TA)5	10	18638	18647	LSC
Artemisia integrifolia	WL4676	15	p1	(T)11	11	24956	24966	LSC
Artemisia integrifolia	WL4676	16	p1	(T)10	10	26045	26054	LSC
Artemisia integrifolia	WL4676	17	p4	(ATTT)2	8	27957	27964	LSC
Artemisia integrifolia	WL4676	18	P1	(T)10	10	27969	27978	LSC
Artemisia integrifolia	WL4676	19	p1	(T)15	15	29559	29573	LSC
Artemisia integrifolia	WL4676	20	p1	(A)11	11	29780	29790	LSC
Artemisia integrifolia	WL4676	21	p4	(AATA)2	8	29906	29913	LSC
Artemisia integrifolia	WL4676	22	p2	(AT)4	8	29917	29924	LSC
Artemisia integrifolia	WL4676	23	p2	(AT)5	10	30836	30845	LSC
Artemisia integrifolia	WL4676	24	p2	(TA)6	12	30975	30986	LSC
Artemisia integrifolia	WL4676	25	p3	(TTC)4	12	34465	34476	LSC
Artemisia integrifolia	WL4676	26	p1	(T)10	10	34654	34663	LSC
Artemisia integrifolia	WL4676	27	p1	(A)10	10	35515	35524	LSC
Artemisia integrifolia	WL4676	28	p2	(AT)6	12	35653	35664	LSC
Artemisia integrifolia	WL4676	29	p1	(A)12	12	41574	41585	LSC
Artemisia integrifolia	WL4676	30	p1	(T)12	12	43593	43604	LSC
Artemisia integrifolia	WL4676	31	p1	(A)12	12	46275	46286	LSC
Artemisia integrifolia	WL4676	32	p4	(AATC)3	12	46892	46903	LSC
Artemisia integrifolia	WL4676	33	p1	(T)11	11	50180	50190	LSC
Artemisia integrifolia	WL4676	34	p4	(TTTA)3	12	50287	50298	LSC
Artemisia integrifolia	WL4676	35	p1	(T)16	16	54381	54396	LSC
Artemisia integrifolia	WL4676	36	p3	(TTA)5	15	56558	56572	LSC
Artemisia integrifolia	WL4676	37	p1	(T)11	11	56616	56626	LSC
Artemisia integrifolia	WL4676	38	p3	(ATT)4	12	60843	60854	LSC
Artemisia integrifolia	WL4676	39	p1	(T)11	11	62083	62093	LSC
Artemisia integrifolia	WL4676	40	p2	(TA)5	10	64147	64156	LSC
Artemisia integrifolia	WL4676	41	p2	(TA)5	66	66644	66709	LSC
Artemisia integrifolia	WL4676	42	p4	(TATT)3	12	66698	66709	LSC
Artemisia integrifolia	WL4676	43	p1	(A)14	14	67180	67193	LSC
Artemisia integrifolia	WL4676	44	p1	(T)11	11	69294	69304	LSC
Artemisia integrifolia	WL4676	45	p1	(T)12	12	72781	72792	LSC
Artemisia integrifolia	WL4676	46	p1	(A)10	10	72979	72988	LSC
Artemisia integrifolia	WL4676	47	p1	(T)10	10	76801	76810	LSC
Artemisia integrifolia	WL4676	48	p1	(T)15	15	79220	79234	LSC
Artemisia integrifolia	WL4676	49	p1	(T)14	14	79724	79737	LSC
Artemisia integrifolia	WL4676	50	p4	(TTTC)4	16	81010	81025	LSC
Artemisia integrifolia	WL4676	51	p1	(T)10	10	82930	82939	IR
Artemisia integrifolia	WL4676	52	p4	(CAAT)3	12	87250	87261	IR
Artemisia integrifolia	WL4676	53	p1	(A)10	10	106113	106122	IR
Artemisia integrifolia	WL4676	54	p4	(TTAA)3	12	107854	107865	SSC
Artemisia integrifolia	WL4676	55	p1	(T)10	10	110690	110699	SSC
Artemisia integrifolia	WL4676	56	p1	(A)10	10	110988	110997	SSC
Artemisia integrifolia	WL4676	57	p4	(AATT)3	12	111611	111622	SSC
Artemisia integrifolia	WL4676	58	p5	(AAATT)3	15	112245	112259	SSC
Artemisia integrifolia	WL4676	59	p4	(AATA)3	12	113691	113702	SSC
Artemisia integrifolia	WL4676	60	p1	(T)10	10	118545	118554	SSC
Artemisia integrifolia	WL4676	61	p4	(AATC)3	12	118922	118933	SSC
Artemisia integrifolia	WL4676	62	p3	(TTC)5	15	125945	125959	SSC
Artemisia integrifolia	WL4676	63	p1	(T)10	10	127852	127861	IR
Artemisia integrifolia	WL4676	64	p4	(ATTG)3	12	146713	146724	IR
Artemisia integrifolia	WL4676	65	p1	(A)10	10	151035	151044	IR
Artemisia mongolica	WL4675	1	p1	(A)11	11	1673	1683	LSC
Artemisia mongolica	WL4675	2	p2	(T)11	11	1947	1957	LSC
Artemisia mongolica	WL4675	3	p1	(T)14	14	1959	1972	LSC
Artemisia mongolica	WL4675	4	p1	(A)10	10	4738	4747	LSC
Artemisia mongolica	WL4675	5	p1	(C)12	12	5459	5470	LSC
Artemisia mongolica	WL4675	6	p3	(ATA)4	12	5680	5691	LSC
Artemisia mongolica	WL4675	7	p3	(TAA)4	12	5692	5703	LSC
Artemisia mongolica	WL4675	8	p4	(AAAT)4	16	6625	6640	LSC
Artemisia mongolica	WL4675	9	p1	(A)10	10	9730	9739	LSC
Artemisia mongolica	WL4675	10	p2	(AT)10	20	10281	10300	LSC
Artemisia mongolica	WL4675	11	p4	(TAAT)3	12	10607	10618	LSC
Artemisia mongolica	WL4675	12	p1	(A)12	12	11285	11296	LSC
Artemisia mongolica	WL4675	13	p1	(T)16	16	12726	12741	LSC
Artemisia mongolica	WL4675	14	p1	(A)10	10	13417	13426	LSC
Artemisia mongolica	WL4675	15	p1	(A)10	10	18038	18047	LSC
Artemisia mongolica	WL4675	16	p1	(A)10	10	18464	18473	LSC
Artemisia mongolica	WL4675	17	p2	(TA)5	10	18687	18696	LSC
Artemisia mongolica	WL4675	18	p1	(T)11	11	25005	25015	LSC
Artemisia mongolica	WL4675	19	p1	(T)10	10	26094	26103	LSC
Artemisia mongolica	WL4675	20	p4	(ATTT)2	8	28006	28013	LSC
Artemisia mongolica	WL4675	21	p1	(T)14	14	28016	28029	LSC
Artemisia mongolica	WL4675	22	p1	(T)18	18	29605	29622	LSC
Artemisia mongolica	WL4675	23	p1	(A)11	11	29829	29839	LSC
Artemisia mongolica	WL4675	24	p4	(AATA)2	8	29955	29962	LSC
Artemisia mongolica	WL4675	25	p2	(AT)4	8	29966	29973	LSC
Artemisia mongolica	WL4675	26	p2	(AT)5	10	30885	30894	LSC
Artemisia mongolica	WL4675	27	p2	(TA)6	12	31024	31035	LSC
Artemisia mongolica	WL4675	28	p3	(TTC)4	12	34514	34525	LSC
Artemisia mongolica	WL4675	29	p1	(T)10	10	34703	34712	LSC
Artemisia mongolica	WL4675	30	p2	(AT)6	12	35701	35712	LSC
Artemisia mongolica	WL4675	31	p1	(A)12	12	41622	41633	LSC
Artemisia mongolica	WL4675	32	p1	(T)11	11	43641	43651	LSC
Artemisia mongolica	WL4675	33	p1	(A)13	13	46316	46328	LSC
Artemisia mongolica	WL4675	34	p4	(AATC)3	12	46934	46945	LSC
Artemisia mongolica	WL4675	35	p1	(T)14	14	50222	50235	LSC
Artemisia mongolica	WL4675	36	p4	(TTTA)3	12	50332	50343	LSC
Artemisia mongolica	WL4675	37	p1	(T)15	15	54426	54440	LSC
Artemisia mongolica	WL4675	38	p3	(TTA)5	15	56602	56616	LSC
Artemisia mongolica	WL4675	39	p1	(T)11	11	56660	56670	LSC
Artemisia mongolica	WL4675	40	p3	(ATT)4	12	60902	60913	LSC
Artemisia mongolica	WL4675	41	p1	(T)10	10	62142	62151	LSC
Artemisia mongolica	WL4675	42	p2	(TA)5	10	64212	64221	LSC
Artemisia mongolica	WL4675	43	p5	(TATTA)3	15	64224	64238	LSC
Artemisia mongolica	WL4675	44	p2	(TA)5	10	66713	66722	LSC
Artemisia mongolica	WL4675	45	p4	(TATT)3	12	66767	66778	LSC
Artemisia mongolica	WL4675	46	p1	(A)13	13	67249	67261	LSC
Artemisia mongolica	WL4675	47	p5	(TATTC)3	15	67358	67372	LSC
Artemisia mongolica	WL4675	48	p1	(T)10	10	69367	69376	LSC
Artemisia mongolica	WL4675	49	p1	(T)10	10	72858	72867	LSC
Artemisia mongolica	WL4675	50	p1	(A)11	11	73054	73064	LSC
Artemisia mongolica	WL4675	51	p1	(T)10	10	76877	76886	LSC
Artemisia mongolica	WL4675	52	p1	(T)15	15	79295	79309	LSC
Artemisia mongolica	WL4675	53	p1	(T)12	12	79799	79810	LSC
Artemisia mongolica	WL4675	54	p4	(TTTC)4	16	81083	81098	LSC
Artemisia mongolica	WL4675	55	p1	(T)10	10	83003	83012	IR
Artemisia mongolica	WL4675	56	p4	(CAAT)3	12	87323	87334	IR
Artemisia mongolica	WL4675	57	p1	(A)10	10	106186	106195	IR
Artemisia mongolica	WL4675	58	p4	(TTAA)3	12	107927	107938	SSC
Artemisia mongolica	WL4675	59	p1	(T)11	11	110764	110774	SSC
Artemisia mongolica	WL4675	60	p1	(A)10	10	111063	111072	SSC
Artemisia mongolica	WL4675	61	p4	(AATT)3	12	111685	111696	SSC
Artemisia mongolica	WL4675	62	p1	(T)10	10	112112	112121	SSC
Artemisia mongolica	WL4675	63	p5	(AAATT)3	15	112320	112334	SSC
Artemisia mongolica	WL4675	64	p4	(AATA)3	12	113766	113777	SSC
Artemisia mongolica	WL4675	65	p1	(T)11	11	118620	118630	SSC
Artemisia mongolica	WL4675	66	p4	(AATC)3	12	118998	119009	SSC
Artemisia mongolica	WL4675	67	p3	(TTC)5	15	126021	126035	SSC
Artemisia mongolica	WL4675	68	p1	(T)10	10	127928	127937	IR
Artemisia mongolica	WL4675	69	p4	(ATTG)3	12	146789	146800	IR
Artemisia mongolica	WL4675	70	p1	(A)10	10	151111	151120	IR
Artemisia selengensis	WL4655	1	p1	(T)12	12	1950	1961	LSC
Artemisia selengensis	WL4655	2	p1	(A)10	10	4028	4037	LSC
Artemisia selengensis	WL4655	3	p1	(C)11	11	5412	5422	LSC
Artemisia selengensis	WL4655	4	p4	(AAAT)3	12	6551	6562	LSC
Artemisia selengensis	WL4655	5	p2	(AT)6	12	10189	10200	LSC
Artemisia selengensis	WL4655	6	p4	(TAAT)3	12	10500	10511	LSC
Artemisia selengensis	WL4655	7	p1	(A)12	12	11178	11189	LSC
Artemisia selengensis	WL4655	8	p1	(T)14	14	12625	12638	LSC
Artemisia selengensis	WL4655	9	p1	(A)10	10	13314	13323	LSC
Artemisia selengensis	WL4655	10	p1	(A)10	10	17927	17936	LSC
Artemisia selengensis	WL4655	11	p1	(A)10	10	18353	18362	LSC
Artemisia selengensis	WL4655	12	p2	(TA)5	10	18576	18585	LSC
Artemisia selengensis	WL4655	13	p1	(A)12	12	23054	23065	LSC
Artemisia selengensis	WL4655	14	p1	(T)16	16	24900	24915	LSC
Artemisia selengensis	WL4655	15	p1	(T)10	10	25985	25994	LSC
Artemisia selengensis	WL4655	16	p4	(ATTT)2	8	27892	27899	LSC
Artemisia selengensis	WL4655	17	p1	(T)11	11	27902	27912	LSC
Artemisia selengensis	WL4655	18	p1	(T)12	12	29488	29499	LSC
Artemisia selengensis	WL4655	19	p1	(A)11	11	29706	29716	LSC
Artemisia selengensis	WL4655	20	p4	(AATA)2	8	29863	29870	LSC
Artemisia selengensis	WL4655	21	p2	(AT)4	8	29874	29881	LSC
Artemisia selengensis	WL4655	22	p2	(AT)6	12	30792	30803	LSC
Artemisia selengensis	WL4655	23	p2	(TA)8	16	30931	30946	LSC
Artemisia selengensis	WL4655	24	p3	(TTC)4	12	34439	34450	LSC
Artemisia selengensis	WL4655	25	p2	(AT)6	12	35636	35647	LSC
Artemisia selengensis	WL4655	26	p1	(A)10	10	41557	41566	LSC
Artemisia selengensis	WL4655	27	p1	(A)11	11	41738	41748	LSC
Artemisia selengensis	WL4655	28	p2	(AT)6	12	41750	41761	LSC
Artemisia selengensis	WL4655	29	p1	(T)11	11	43567	43577	LSC
Artemisia selengensis	WL4655	30	p2	(TA)5	10	46183	46192	LSC
Artemisia selengensis	WL4655	31	p1	(A)14	14	46286	46299	LSC
Artemisia selengensis	WL4655	32	p4	(AATC)3	12	46911	46922	LSC
Artemisia selengensis	WL4655	33	p1	(T)14	14	50199	50212	LSC
Artemisia selengensis	WL4655	34	p4	(TTTA)3	12	50309	50320	LSC
Artemisia selengensis	WL4655	35	p5	(AAAGA)3	15	50503	50517	LSC
Artemisia selengensis	WL4655	36	p1	(T)14	14	54406	54419	LSC
Artemisia selengensis	WL4655	37	p3	(ATT)4	12	60943	60954	LSC
Artemisia selengensis	WL4655	38	p1	(T)11	11	62183	62193	LSC
Artemisia selengensis	WL4655	39	p2	(TA)5	10	64244	64253	LSC
Artemisia selengensis	WL4655	40	p1	(T)10	10	66137	66146	LSC
Artemisia selengensis	WL4655	41	p4	(TATT)3	12	66792	66803	LSC
Artemisia selengensis	WL4655	42	p1	(A)12	12	67274	67285	LSC
Artemisia selengensis	WL4655	43	p1	(T)12	12	69378	69389	LSC
Artemisia selengensis	WL4655	44	p1	(A)10	10	73064	73073	LSC
Artemisia selengensis	WL4655	45	p1	(T)10	10	76891	76900	LSC
Artemisia selengensis	WL4655	46	p1	(T)16	16	79308	79323	LSC
Artemisia selengensis	WL4655	47	p1	(T)15	15	79813	79827	LSC
Artemisia selengensis	WL4655	48	p4	(TTTC)4	16	81100	81115	LSC
Artemisia selengensis	WL4655	49	p4	(CAAT)3	12	87329	87340	IR
Artemisia selengensis	WL4655	50	p1	(T)11	11	110768	110778	SSC
Artemisia selengensis	WL4655	51	p4	(AATT)3	12	111698	111709	SSC
Artemisia selengensis	WL4655	52	p1	(T)10	10	112135	112144	SSC
Artemisia selengensis	WL4655	53	p4	(AATA)3	12	113793	113804	SSC
Artemisia selengensis	WL4655	54	p1	(A)11	11	115171	115181	SSC
Artemisia selengensis	WL4655	55	p1	(T)10	10	118634	118643	SSC
Artemisia selengensis	WL4655	56	p4	(AATC)3	12	119014	119025	SSC
Artemisia selengensis	WL4655	57	p1	(A)11	11	121724	121734	SSC
Artemisia selengensis	WL4655	58	p1	(T)14	14	125540	125553	SSC
Artemisia selengensis	WL4655	59	p3	(TTC)5	15	126052	126066	SSC
Artemisia selengensis	WL4655	60	p4	(ATTG)3	12	146820	146831	IR
Artemisia blepharolepis	WL4634	1	p1	(A)10	10	1714	1723	LSC
Artemisia blepharolepis	WL4634	2	p1	(T)10	10	1989	1998	LSC
Artemisia blepharolepis	WL4634	3	p1	(A)10	10	4509	4518	LSC
Artemisia blepharolepis	WL4634	4	p4	(AAAT)3	12	6588	6599	LSC
Artemisia blepharolepis	WL4634	5	p2	(AT)6	12	10235	10246	LSC
Artemisia blepharolepis	WL4634	6	p1	(T)12	12	10664	10675	LSC
Artemisia blepharolepis	WL4634	7	p1	(A)10	10	11223	11232	LSC
Artemisia blepharolepis	WL4634	8	p1	(T)16	16	12668	12683	LSC
Artemisia blepharolepis	WL4634	9	p1	(A)10	10	13359	13368	LSC
Artemisia blepharolepis	WL4634	10	p1	(A)10	10	16590	16599	LSC
Artemisia blepharolepis	WL4634	11	p1	(T)11	11	16630	16640	LSC
Artemisia blepharolepis	WL4634	12	p1	(A)10	10	17985	17994	LSC
Artemisia blepharolepis	WL4634	13	p1	(A)10	10	18411	18420	LSC
Artemisia blepharolepis	WL4634	14	p2	(TA)5	10	18634	18643	LSC
Artemisia blepharolepis	WL4634	15	p1	(A)10	10	23112	23121	LSC
Artemisia blepharolepis	WL4634	16	p1	(T)10	10	24955	24964	LSC
Artemisia blepharolepis	WL4634	17	p1	(T)11	11	26047	26057	LSC
Artemisia blepharolepis	WL4634	18	p4	(ATTT)3	12	27960	27971	LSC
Artemisia blepharolepis	WL4634	19	p1	(T)13	13	27974	27986	LSC
Artemisia blepharolepis	WL4634	20	p1	(T)17	17	29570	29586	LSC
Artemisia blepharolepis	WL4634	21	p1	(A)10	10	29793	29802	LSC
Artemisia blepharolepis	WL4634	22	p4	(AATA)2	8	29918	29925	LSC
Artemisia blepharolepis	WL4634	23	p2	(AT)4	8	29929	29936	LSC
Artemisia blepharolepis	WL4634	24	p2	(AT)5	10	30848	30857	LSC
Artemisia blepharolepis	WL4634	25	p2	(TA)7	14	30987	31000	LSC
Artemisia blepharolepis	WL4634	26	p1	(T)12	12	31001	31012	LSC
Artemisia blepharolepis	WL4634	27	p3	(TTC)4	12	34484	34495	LSC
Artemisia blepharolepis	WL4634	28	p1	(T)11	11	34673	34683	LSC
Artemisia blepharolepis	WL4634	29	p2	(AT)6	12	35672	35683	LSC
Artemisia blepharolepis	WL4634	30	p1	(T)11	11	41593	41603	LSC
Artemisia blepharolepis	WL4634	31	p1	(A)11	11	41606	41616	LSC
Artemisia blepharolepis	WL4634	32	p1	(A)12	12	41788	41799	LSC
Artemisia blepharolepis	WL4634	33	p2	(AT)6	12	41801	41812	LSC
Artemisia blepharolepis	WL4634	34	p2	(AT)7	14	46224	46237	LSC
Artemisia blepharolepis	WL4634	35	p1	(A)12	12	46321	46332	LSC
Artemisia blepharolepis	WL4634	36	p4	(AATC)3	12	46944	46955	LSC
Artemisia blepharolepis	WL4634	37	p4	(TTTA)3	12	50273	50284	LSC
Artemisia blepharolepis	WL4634	38	p6	(AATATT)3	18	50988	51005	LSC
Artemisia blepharolepis	WL4634	39	p1	(T)12	12	54369	54380	LSC
Artemisia blepharolepis	WL4634	40	p1	(T)13	13	56593	56605	LSC
Artemisia blepharolepis	WL4634	41	p3	(ATT)4	12	60822	60833	LSC
Artemisia blepharolepis	WL4634	42	p1	(T)10	10	62059	62068	LSC
Artemisia blepharolepis	WL4634	43	p2	(TA)5	10	64022	64031	LSC
Artemisia blepharolepis	WL4634	44	p3	(TTA)4	12	64044	64055	LSC
Artemisia blepharolepis	WL4634	45	p4	(TATT)3	12	66567	66578	LSC
Artemisia blepharolepis	WL4634	46	p1	(T)10	10	72627	72636	LSC
Artemisia blepharolepis	WL4634	47	p1	(A)11	11	72823	72833	LSC
Artemisia blepharolepis	WL4634	48	p1	(T)10	10	76636	76645	LSC
Artemisia blepharolepis	WL4634	49	p1	(T)11	11	79053	79063	LSC
Artemisia blepharolepis	WL4634	50	p1	(T)12	12	79553	79564	LSC
Artemisia blepharolepis	WL4634	51	p4	(TTTC)4	16	80833	80848	LSC
Artemisia blepharolepis	WL4634	52	p1	(T)11	11	82728	82738	IR
Artemisia blepharolepis	WL4634	53	p4	(CAAT)3	12	87049	87060	IR
Artemisia blepharolepis	WL4634	54	p5	(GGGCA)3	15	98448	98462	IR
Artemisia blepharolepis	WL4634	55	p4	(TTAA)3	12	107665	107676	SSC
Artemisia blepharolepis	WL4634	56	p1	(T)10	10	110501	110510	SSC
Artemisia blepharolepis	WL4634	57	p1	(A)12	12	110799	110810	SSC
Artemisia blepharolepis	WL4634	58	p4	(AATT)3	12	111415	111426	SSC
Artemisia blepharolepis	WL4634	59	p5	(AAATT)3	15	112050	112064	SSC
Artemisia blepharolepis	WL4634	60	p1	(T)11	11	112105	112115	SSC
Artemisia blepharolepis	WL4634	61	p4	(AATA)3	12	113500	113511	SSC
Artemisia blepharolepis	WL4634	62	p1	(T)14	14	118342	118355	SSC
Artemisia blepharolepis	WL4634	63	p4	(AATC)3	12	118726	118737	SSC
Artemisia blepharolepis	WL4634	64	p3	(TTC)4	12	125728	125739	SSC
Artemisia blepharolepis	WL4634	65	p5	(CCCTG)3	15	135099	135113	IR
Artemisia blepharolepis	WL4634	66	p4	(ATTG)3	12	146504	146515	IR
Artemisia blepharolepis	WL4634	67	p1	(A)11	11	150826	150836	IR
Artemisia sylvatica	WL4465	1	p1	(A)11	11	1673	1683	LSC
Artemisia sylvatica	WL4465	2	p1	(T)10	10	1947	1956	LSC
Artemisia sylvatica	WL4465	3	p1	(T)14	14	1958	1971	LSC
Artemisia sylvatica	WL4465	4	p1	(A)10	10	4737	4746	LSC
Artemisia sylvatica	WL4465	5	p1	(C)12	12	5458	5469	LSC
Artemisia sylvatica	WL4465	6	p3	(ATA)4	12	5679	5690	LSC
Artemisia sylvatica	WL4465	7	p4	(AAAT)4	16	6613	6628	LSC
Artemisia sylvatica	WL4465	8	p1	(A)10	10	9718	9727	LSC
Artemisia sylvatica	WL4465	9	p2	(AT)10	20	10269	10288	LSC
Artemisia sylvatica	WL4465	10	p4	(TAAT)3	12	10595	10606	LSC
Artemisia sylvatica	WL4465	11	p1	(A)12	12	11273	11284	LSC
Artemisia sylvatica	WL4465	12	p1	(T)16	16	12714	12729	LSC
Artemisia sylvatica	WL4465	13	p1	(A)10	10	13405	13414	LSC
Artemisia sylvatica	WL4465	14	p1	(A)10	10	18026	18035	LSC
Artemisia sylvatica	WL4465	15	p1	(A)10	10	18452	18461	LSC
Artemisia sylvatica	WL4465	16	p2	(TA)5	10	18675	18684	LSC
Artemisia sylvatica	WL4465	17	p1	(T)11	11	24993	25003	LSC
Artemisia sylvatica	WL4465	18	p1	(T)10	10	26082	26091	LSC
Artemisia sylvatica	WL4465	19	p4	(ATTT)2	8	27994	28001	LSC
Artemisia sylvatica	WL4465	20	p1	(T)13	13	28014	28026	LSC
Artemisia sylvatica	WL4465	21	p1	(T)17	17	29592	29608	LSC
Artemisia sylvatica	WL4465	22	p1	(A)11	11	29815	29825	LSC
Artemisia sylvatica	WL4465	23	p4	(AATA)2	8	29941	29948	LSC
Artemisia sylvatica	WL4465	24	p2	(AT)4	8	29952	29959	LSC
Artemisia sylvatica	WL4465	25	p2	(AT)5	10	30871	30880	LSC
Artemisia sylvatica	WL4465	26	p2	(TA)6	12	31010	31021	LSC
Artemisia sylvatica	WL4465	27	p3	(TTC)4	12	34500	34511	LSC
Artemisia sylvatica	WL4465	28	p1	(T)10	10	34689	34698	LSC
Artemisia sylvatica	WL4465	29	p2	(AT)6	12	35687	35698	LSC
Artemisia sylvatica	WL4465	30	p1	(A)12	12	41608	41619	LSC
Artemisia sylvatica	WL4465	31	p1	(T)11	11	43627	43637	LSC
Artemisia sylvatica	WL4465	32	p1	(A)13	13	46302	46314	LSC
Artemisia sylvatica	WL4465	33	p4	(AATC)3	12	46920	46931	LSC
Artemisia sylvatica	WL4465	34	p1	(T)14	14	50208	50221	LSC
Artemisia sylvatica	WL4465	35	p4	(TTTA)3	12	50318	50329	LSC
Artemisia sylvatica	WL4465	36	p1	(T)15	15	54412	54426	LSC
Artemisia sylvatica	WL4465	37	p3	(TTA)5	15	56588	56602	LSC
Artemisia sylvatica	WL4465	38	p1	(T)11	11	56646	56656	LSC
Artemisia sylvatica	WL4465	39	p3	(ATT)4	12	60888	60899	LSC
Artemisia sylvatica	WL4465	40	p1	(T)11	11	62128	62138	LSC
Artemisia sylvatica	WL4465	41	p2	(TA)6	12	64199	64210	LSC
Artemisia sylvatica	WL4465	42	p5	(TATTA)3	15	64213	64227	LSC
Artemisia sylvatica	WL4465	43	p2	(TA)5	10	66702	66711	LSC
Artemisia sylvatica	WL4465	44	p4	(TATT)3	12	66756	66767	LSC
Artemisia sylvatica	WL4465	45	p1	(A)13	13	67238	67250	LSC
Artemisia sylvatica	WL4465	46	p1	(T)10	10	69351	69360	LSC
Artemisia sylvatica	WL4465	47	p1	(T)10	10	72842	72851	LSC
Artemisia sylvatica	WL4465	48	p1	(A)11	11	73038	73048	LSC
Artemisia sylvatica	WL4465	49	p1	(T)10	10	76861	76870	LSC
Artemisia sylvatica	WL4465	50	p1	(T)15	15	79279	79293	LSC
Artemisia sylvatica	WL4465	51	p1	(T)11	11	79783	79793	LSC
Artemisia sylvatica	WL4465	52	p4	(TTTC)4	16	81066	81081	LSC
Artemisia sylvatica	WL4465	53	p1	(T)10	10	83004	83013	IR
Artemisia sylvatica	WL4465	54	p4	(CAAT)3	12	87324	87335	IR
Artemisia sylvatica	WL4465	55	p1	(A)10	10	106187	106196	IR
Artemisia sylvatica	WL4465	56	p4	(TTAA)3	12	107935	107946	SSC
Artemisia sylvatica	WL4465	57	p1	(T)11	11	110771	110781	SSC
Artemisia sylvatica	WL4465	58	p1	(A)10	10	111070	111079	SSC
Artemisia sylvatica	WL4465	59	p4	(AATT)3	12	111692	111703	SSC
Artemisia sylvatica	WL4465	60	p1	(T)10	10	112119	112128	SSC
Artemisia sylvatica	WL4465	61	p4	(AATA)3	12	113773	113784	SSC
Artemisia sylvatica	WL4465	62	p1	(T)11	11	118627	118637	SSC
Artemisia sylvatica	WL4465	63	p4	(AATC)3	12	119005	119016	SSC
Artemisia sylvatica	WL4465	64	p3	(TTC)5	15	126028	126042	SSC
Artemisia sylvatica	WL4465	65	p1	(T)10	10	127935	127944	IR
Artemisia sylvatica	WL4465	66	p4	(ATTG)3	12	146796	146807	IR
Artemisia sylvatica	WL4465	67	p1	(A)10	10	151118	151127	IR
Artemisia tangutica	WL4371	1	p1	(T)15	15	1957	1971	LSC
Artemisia tangutica	WL4371	2	p5	(TATTA)3	15	1991	2005	LSC
Artemisia tangutica	WL4371	3	p1	(A)10	10	4063	4072	LSC
Artemisia tangutica	WL4371	4	p1	(A)10	10	4445	4454	LSC
Artemisia tangutica	WL4371	5	p1	(A)11	11	4748	4758	LSC
Artemisia tangutica	WL4371	6	p1	(C)11	11	5463	5473	LSC
Artemisia tangutica	WL4371	7	p3	(ATA)4	12	5683	5694	LSC
Artemisia tangutica	WL4371	8	p4	(AAAT)3	12	6617	6628	LSC
Artemisia tangutica	WL4371	9	p1	(A)10	10	9718	9727	LSC
Artemisia tangutica	WL4371	10	p2	(AT)6	12	10275	10286	LSC
Artemisia tangutica	WL4371	11	p4	(TAAT)3	12	10586	10597	LSC
Artemisia tangutica	WL4371	12	p1	(A)11	11	11259	11269	LSC
Artemisia tangutica	WL4371	13	p1	(T)17	17	12716	12732	LSC
Artemisia tangutica	WL4371	14	p1	(A)10	10	13408	13417	LSC
Artemisia tangutica	WL4371	15	p1	(A)10	10	18030	18039	LSC
Artemisia tangutica	WL4371	16	p1	(A)10	10	18450	18459	LSC
Artemisia tangutica	WL4371	17	p2	(TA)5	10	18673	18682	LSC
Artemisia tangutica	WL4371	18	p1	(T)12	12	24991	25002	LSC
Artemisia tangutica	WL4371	19	p1	(T)10	10	26081	26090	LSC
Artemisia tangutica	WL4371	20	p4	(ATTT)2	8	28013	28020	LSC
Artemisia tangutica	WL4371	21	p1	(T)13	13	28023	28035	LSC
Artemisia tangutica	WL4371	22	p1	(T)15	15	29611	29625	LSC
Artemisia tangutica	WL4371	23	p1	(A)10	10	29832	29841	LSC
Artemisia tangutica	WL4371	24	p4	(AATA)2	8	29957	29964	LSC
Artemisia tangutica	WL4371	25	p2	(AT)4	8	29968	29975	LSC
Artemisia tangutica	WL4371	26	p2	(AT)5	10	30888	30897	LSC
Artemisia tangutica	WL4371	27	p2	(TA)6	12	31027	31038	LSC
Artemisia tangutica	WL4371	28	p3	(TTC)4	12	34517	34528	LSC
Artemisia tangutica	WL4371	29	p1	(T)11	11	34706	34716	LSC
Artemisia tangutica	WL4371	30	p2	(AT)6	12	35705	35716	LSC
Artemisia tangutica	WL4371	31	p1	(A)14	14	41619	41632	LSC
Artemisia tangutica	WL4371	32	p1	(T)10	10	43640	43649	LSC
Artemisia tangutica	WL4371	33	p2	(AT)7	14	46217	46230	LSC
Artemisia tangutica	WL4371	34	p1	(A)16	16	46320	46335	LSC
Artemisia tangutica	WL4371	35	p4	(AATC)3	12	46947	46958	LSC
Artemisia tangutica	WL4371	36	p1	(T)11	11	50234	50244	LSC
Artemisia tangutica	WL4371	37	p4	(TTTA)3	12	50341	50352	LSC
Artemisia tangutica	WL4371	38	p1	(T)14	14	54435	54448	LSC
Artemisia tangutica	WL4371	39	p1	(T)10	10	56662	56671	LSC
Artemisia tangutica	WL4371	40	p1	(A)10	10	59941	59950	LSC
Artemisia tangutica	WL4371	41	p3	(ATT)4	12	60902	60913	LSC
Artemisia tangutica	WL4371	42	p1	(T)14	14	62142	62155	LSC
Artemisia tangutica	WL4371	43	p2	(TA)5	10	64209	64218	LSC
Artemisia tangutica	WL4371	44	p2	(TA)5	10	66736	66745	LSC
Artemisia tangutica	WL4371	45	p4	(TATT)3	12	66790	66801	LSC
Artemisia tangutica	WL4371	46	p1	(A)14	14	67272	67285	LSC
Artemisia tangutica	WL4371	47	p1	(T)10	10	76887	76896	LSC
Artemisia tangutica	WL4371	48	p1	(T)13	13	79305	79317	LSC
Artemisia tangutica	WL4371	49	p1	(T)15	15	79807	79821	LSC
Artemisia tangutica	WL4371	50	p4	(TTTC)4	16	81086	81101	LSC
Artemisia tangutica	WL4371	51	p5	(TTATT)3	15	82665	82679	LSC
Artemisia tangutica	WL4371	52	p1	(T)10	10	82995	83004	IR
Artemisia tangutica	WL4371	53	p4	(CAAT)3	12	87315	87326	IR
Artemisia tangutica	WL4371	54	p1	(A)10	10	106178	106187	IR
Artemisia tangutica	WL4371	55	p4	(TTAA)3	12	107912	107923	SSC
Artemisia tangutica	WL4371	56	p1	(A)10	10	111045	111054	SSC
Artemisia tangutica	WL4371	57	p2	(AT)5	10	111507	111516	SSC
Artemisia tangutica	WL4371	58	p4	(AATT)3	12	111662	111673	SSC
Artemisia tangutica	WL4371	59	p5	(AAATT)3	15	112315	112329	SSC
Artemisia tangutica	WL4371	60	p4	(AATA)3	12	113761	113772	SSC
Artemisia tangutica	WL4371	61	p4	(AATC)3	12	118996	119007	SSC
Artemisia tangutica	WL4371	62	p3	(TTC)5	15	126019	126033	SSC
Artemisia tangutica	WL4371	63	p1	(T)10	10	127926	127935	IR
Artemisia tangutica	WL4371	64	p4	(ATTG)3	12	146787	146798	IR
Artemisia tangutica	WL4371	65	p1	(A)10	10	151109	151118	IR
Artemisia qinlingensis	WL4168	1	p1	(A)10	10	1673	1682	LSC
Artemisia qinlingensis	WL4168	2	p1	(T)14	14	1955	1968	LSC
Artemisia qinlingensis	WL4168	3	p1	(C)15	15	5431	5445	LSC
Artemisia qinlingensis	WL4168	4	p3	(ATA)4	12	5655	5666	LSC
Artemisia qinlingensis	WL4168	5	p4	(AAAT)3	12	6589	6600	LSC
Artemisia qinlingensis	WL4168	6	p1	(A)11	11	9691	9701	LSC
Artemisia qinlingensis	WL4168	7	p2	(AT)13	26	10243	10268	LSC
Artemisia qinlingensis	WL4168	8	p4	(TAAT)3	12	10575	10586	LSC
Artemisia qinlingensis	WL4168	9	p1	(T)10	10	10697	10706	LSC
Artemisia qinlingensis	WL4168	10	p1	(A)12	12	11254	11265	LSC
Artemisia qinlingensis	WL4168	11	p1	(T)15	15	12695	12709	LSC
Artemisia qinlingensis	WL4168	12	p1	(A)10	10	13385	13394	LSC
Artemisia qinlingensis	WL4168	13	p1	(A)10	10	18007	18016	LSC
Artemisia qinlingensis	WL4168	14	p1	(A)10	10	18433	18442	LSC
Artemisia qinlingensis	WL4168	15	p2	(TA)5	10	18656	18665	LSC
Artemisia qinlingensis	WL4168	16	p1	(T)11	11	24974	24984	LSC
Artemisia qinlingensis	WL4168	17	p1	(T)10	10	26063	26072	LSC
Artemisia qinlingensis	WL4168	18	p4	(ATTT)2	8	27975	27982	LSC
Artemisia qinlingensis	WL4168	19	p1	(T)15	15	27985	27999	LSC
Artemisia qinlingensis	WL4168	20	p1	(T)18	18	29575	29592	LSC
Artemisia qinlingensis	WL4168	21	p1	(A)11	11	29799	29809	LSC
Artemisia qinlingensis	WL4168	22	p4	(AATA)2	8	29925	29932	LSC
Artemisia qinlingensis	WL4168	23	p2	(AT)4	8	29936	29943	LSC
Artemisia qinlingensis	WL4168	24	p2	(AT)5	10	30855	30864	LSC
Artemisia qinlingensis	WL4168	25	p2	(TA)6	12	30994	31005	LSC
Artemisia qinlingensis	WL4168	26	p3	(TTC)4	12	34484	34495	LSC
Artemisia qinlingensis	WL4168	27	p1	(T)10	10	34673	34682	LSC
Artemisia qinlingensis	WL4168	28	p1	(A)10	10	35534	35543	LSC
Artemisia qinlingensis	WL4168	29	p2	(AT)6	12	35672	35683	LSC
Artemisia qinlingensis	WL4168	30	p1	(A)13	13	41593	41605	LSC
Artemisia qinlingensis	WL4168	31	p1	(T)11	11	43613	43623	LSC
Artemisia qinlingensis	WL4168	32	p1	(A)17	17	46295	46311	LSC
Artemisia qinlingensis	WL4168	33	p4	(AATC)3	12	46917	46928	LSC
Artemisia qinlingensis	WL4168	34	p1	(T)12	12	50204	50215	LSC
Artemisia qinlingensis	WL4168	35	p4	(TTTA)3	12	50312	50323	LSC
Artemisia qinlingensis	WL4168	36	p1	(T)15	15	54399	54413	LSC
Artemisia qinlingensis	WL4168	37	p1	(T)10	10	56535	56544	LSC
Artemisia qinlingensis	WL4168	38	p3	(TTA)5	15	26624	26638	LSC
Artemisia qinlingensis	WL4168	39	p1	(T)11	11	56638	56648	LSC
Artemisia qinlingensis	WL4168	40	p3	(ATT)4	12	60896	60907	LSC
Artemisia qinlingensis	WL4168	41	p1	(T)12	12	62136	62147	LSC
Artemisia qinlingensis	WL4168	42	p2	(TA)5	10	64201	64210	LSC
Artemisia qinlingensis	WL4168	43	p2	(TA)5	10	64226	64235	LSC
Artemisia qinlingensis	WL4168	44	p2	(TA)5	10	66708	66717	LSC
Artemisia qinlingensis	WL4168	45	p4	(TATT)3	12	66762	66773	LSC
Artemisia qinlingensis	WL4168	46	p1	(A)12	12	67244	67255	LSC
Artemisia qinlingensis	WL4168	47	p1	(T)11	11	69351	69361	LSC
Artemisia qinlingensis	WL4168	48	p1	(T)10	10	72843	72852	LSC
Artemisia qinlingensis	WL4168	49	p1	(A)11	11	73039	73049	LSC
Artemisia qinlingensis	WL4168	50	p1	(T)10	10	76862	76871	LSC
Artemisia qinlingensis	WL4168	51	p1	(T)17	17	79280	79296	LSC
Artemisia qinlingensis	WL4168	52	p1	(T)19	19	79786	79804	LSC
Artemisia qinlingensis	WL4168	53	p4	(TTTC)4	16	81077	81092	LSC
Artemisia qinlingensis	WL4168	54	p2	(AT)5	10	82692	82701	LSC
Artemisia qinlingensis	WL4168	55	p1	(T)10	10	83001	83010	IR
Artemisia qinlingensis	WL4168	56	p4	(CAAT)3	12	87321	87332	IR
Artemisia qinlingensis	WL4168	57	p1	(A)10	10	106184	106193	IR
Artemisia qinlingensis	WL4168	58	p4	(TTAA)3	12	107925	107936	SSC
Artemisia qinlingensis	WL4168	59	p1	(T)11	11	110761	110771	SSC
Artemisia qinlingensis	WL4168	60	p4	(AATT)3	12	111674	111685	SSC
Artemisia qinlingensis	WL4168	61	p1	(T)11	11	112101	112111	SSC
Artemisia qinlingensis	WL4168	62	p5	(AAATT)3	15	112310	112324	SSC
Artemisia qinlingensis	WL4168	63	p4	(AATA)3	12	113756	113767	SSC
Artemisia qinlingensis	WL4168	64	p4	(AATC)3	12	118986	118997	SSC
Artemisia qinlingensis	WL4168	65	p3	(TTC)5	15	126009	126023	SSC
Artemisia qinlingensis	WL4168	66	p1	(T)10	10	127916	127925	IR
Artemisia qinlingensis	WL4168	67	p4	(ATTG)3	12	146777	146788	IR
Artemisia qinlingensis	WL4168	68	p1	(A)10	10	151099	151108	IR
Artemisia smithii	WL4125	1	p1	(A)10	10	1673	1682	LSC
Artemisia smithii	WL4125	2	p1	(T)15	15	1956	1970	LSC
Artemisia smithii	WL4125	3	p1	(A)10	10	4057	4066	LSC
Artemisia smithii	WL4125	4	p1	(A)12	12	4741	4752	LSC
Artemisia smithii	WL4125	5	p1	(C)11	11	5442	5452	LSC
Artemisia smithii	WL4125	6	p3	(ATA)4	12	5655	5666	LSC
Artemisia smithii	WL4125	7	p1	(A)12	12	6154	6165	LSC
Artemisia smithii	WL4125	8	p4	(AAAT)3	12	6599	6610	LSC
Artemisia smithii	WL4125	9	p1	(A)10	10	9700	9709	LSC
Artemisia smithii	WL4125	10	p6	(AATATA)2	12	10250	10261	LSC
Artemisia smithii	WL4125	11	p2	(AT)5	10	10265	10274	LSC
Artemisia smithii	WL4125	12	p4	(TAAT)3	12	10574	10585	LSC
Artemisia smithii	WL4125	13	p1	(A)10	10	11247	11256	LSC
Artemisia smithii	WL4125	14	p1	(T)15	15	12703	12717	LSC
Artemisia smithii	WL4125	15	p1	(A)10	10	13393	13402	LSC
Artemisia smithii	WL4125	16	p1	(A)10	10	18014	18023	LSC
Artemisia smithii	WL4125	17	p1	(A)10	10	18434	18443	LSC
Artemisia smithii	WL4125	18	p2	(TA)5	10	18657	18666	LSC
Artemisia smithii	WL4125	19	p1	(T)11	11	24975	24985	LSC
Artemisia smithii	WL4125	20	p1	(T)10	10	26063	26072	LSC
Artemisia smithii	WL4125	21	p4	(ATTT)2	8	27995	28002	LSC
Artemisia smithii	WL4125	22	p1	(T)12	12	28005	28016	LSC
Artemisia smithii	WL4125	23	p1	(T)19	19	29592	29610	LSC
Artemisia smithii	WL4125	24	p1	(A)10	10	29818	29827	LSC
Artemisia smithii	WL4125	25	p4	(AATA)2	8	29943	29950	LSC
Artemisia smithii	WL4125	26	p2	(AT)4	8	29954	29961	LSC
Artemisia smithii	WL4125	27	p2	(AT)5	10	30873	30882	LSC
Artemisia smithii	WL4125	28	p2	(TA)6	12	31012	31023	LSC
Artemisia smithii	WL4125	29	p5	(ATATA)4	20	31526	31545	LSC
Artemisia smithii	WL4125	30	p2	(AT)5	10	31559	31568	LSC
Artemisia smithii	WL4125	31	p3	(TTC)4	12	34524	34535	LSC
Artemisia smithii	WL4125	32	p1	(T)10	10	34713	34722	LSC
Artemisia smithii	WL4125	33	p1	(A)10	10	35574	35583	LSC
Artemisia smithii	WL4125	34	p2	(AT)6	12	35712	35723	LSC
Artemisia smithii	WL4125	35	p1	(A)14	14	41627	41640	LSC
Artemisia smithii	WL4125	36	p1	(T)10	10	43654	43663	LSC
Artemisia smithii	WL4125	37	p2	(AT)7	14	46231	46244	LSC
Artemisia smithii	WL4125	38	p1	(A)16	16	46334	46349	LSC
Artemisia smithii	WL4125	39	p4	(AATC)3	12	46961	46972	LSC
Artemisia smithii	WL4125	40	p1	(T)13	13	50248	50260	LSC
Artemisia smithii	WL4125	41	p4	(TTTA)3	12	50357	50368	LSC
Artemisia smithii	WL4125	42	p1	(T)15	15	54451	54465	LSC
Artemisia smithii	WL4125	43	p1	(T)10	10	56679	56688	LSC
Artemisia smithii	WL4125	44	p3	(ATT)4	12	60924	60935	LSC
Artemisia smithii	WL4125	45	p1	(T)12	12	62164	62175	LSC
Artemisia smithii	WL4125	46	p2	(TA)5	10	64229	64238	LSC
Artemisia smithii	WL4125	47	p5	(TATTA)3	15	64241	64255	LSC
Artemisia smithii	WL4125	48	p2	(TA)5	10	66730	66739	LSC
Artemisia smithii	WL4125	49	p4	(TATT)3	12	66784	66795	LSC
Artemisia smithii	WL4125	50	p1	(A)13	13	67266	67278	LSC
Artemisia smithii	WL4125	51	p1	(T)11	11	69379	69389	LSC
Artemisia smithii	WL4125	52	p4	(ATCA)3	12	74158	74169	LSC
Artemisia smithii	WL4125	53	p4	(AATA)3	12	74172	74183	LSC
Artemisia smithii	WL4125	54	p1	(T)10	10	76899	76908	LSC
Artemisia smithii	WL4125	55	p1	(T)16	16	79317	79332	LSC
Artemisia smithii	WL4125	56	p1	(T)16	16	79822	79837	LSC
Artemisia smithii	WL4125	57	p4	(TTTC)4	16	81110	81125	LSC
Artemisia smithii	WL4125	58	p1	(T)10	10	83011	83020	IR
Artemisia smithii	WL4125	59	p4	(CAAT)3	12	87331	87342	IR
Artemisia smithii	WL4125	60	p1	(A)10	10	106194	106203	IR
Artemisia smithii	WL4125	61	p4	(TTAA)3	12	107935	107946	SSC
Artemisia smithii	WL4125	62	p1	(T)11	11	110771	110781	SSC
Artemisia smithii	WL4125	63	p3	(TTA)4	12	110835	110846	SSC
Artemisia smithii	WL4125	64	p1	(A)10	10	111076	111085	SSC
Artemisia smithii	WL4125	65	p4	(AATT)3	12	111699	111710	SSC
Artemisia smithii	WL4125	66	p1	(T)10	10	112136	112145	SSC
Artemisia smithii	WL4125	67	p5	(AAATT)3	15	112353	112367	SSC
Artemisia smithii	WL4125	68	p4	(AATA)3	12	113799	113810	SSC
Artemisia smithii	WL4125	69	p4	(AATC)3	12	119030	119041	SSC
Artemisia smithii	WL4125	70	p3	(TTC)5	15	126053	126067	SSC
Artemisia smithii	WL4125	71	p1	(T)10	10	127960	127969	IR
Artemisia smithii	WL4125	72	p4	(ATTG)3	12	146821	146832	IR
Artemisia smithii	WL4125	73	p1	(A)10	10	151143	151152	IR
Artemisia linyoureunensis	WL4050	1	p1	(A)11	11	1673	1683	LSC
Artemisia linyoureunensis	WL4050	2	p1	(T)16	16	1956	1971	LSC
Artemisia linyoureunensis	WL4050	3	p1	(A)11	11	4747	4757	LSC
Artemisia linyoureunensis	WL4050	4	p1	(C)10	10	5446	5455	LSC
Artemisia linyoureunensis	WL4050	5	p3	(ATA)4	12	5665	5676	LSC
Artemisia linyoureunensis	WL4050	6	p4	(AAAT)3	12	6599	6610	LSC
Artemisia linyoureunensis	WL4050	7	p2	(AT)10	20	10263	10282	LSC
Artemisia linyoureunensis	WL4050	8	p4	(TAAT)3	12	10589	10600	LSC
Artemisia linyoureunensis	WL4050	9	p1	(T)10	10	10711	10720	LSC
Artemisia linyoureunensis	WL4050	10	p1	(A)10	10	11268	11277	LSC
Artemisia linyoureunensis	WL4050	11	p1	(T)14	14	12712	12725	LSC
Artemisia linyoureunensis	WL4050	12	p1	(A)10	10	13401	13410	LSC
Artemisia linyoureunensis	WL4050	13	p1	(A)10	10	18022	18031	LSC
Artemisia linyoureunensis	WL4050	14	p1	(A)10	10	18448	18457	LSC
Artemisia linyoureunensis	WL4050	15	p2	(TA)5	10	18671	18680	LSC
Artemisia linyoureunensis	WL4050	16	p1	(T)12	12	24989	25000	LSC
Artemisia linyoureunensis	WL4050	17	p1	(T)10	10	26079	26088	LSC
Artemisia linyoureunensis	WL4050	18	p4	(ATTT)2	8	27991	27998	LSC
Artemisia linyoureunensis	WL4050	19	p1	(T)9	9	28001	28009	LSC
Artemisia linyoureunensis	WL4050	20	p1	(T)12	12	29585	29596	LSC
Artemisia linyoureunensis	WL4050	21	p1	(A)10	10	29803	29812	LSC
Artemisia linyoureunensis	WL4050	22	p4	(AATA)2	8	29935	29942	LSC
Artemisia linyoureunensis	WL4050	23	p2	(AT)7	14	29946	29959	LSC
Artemisia linyoureunensis	WL4050	24	p2	(AT)5	10	30871	30880	LSC
Artemisia linyoureunensis	WL4050	25	p2	(TA)6	12	31010	31021	LSC
Artemisia linyoureunensis	WL4050	26	p6	(ATTTAT)3	18	31508	31525	LSC
Artemisia linyoureunensis	WL4050	27	p3	(TTC)4	12	34510	34521	LSC
Artemisia linyoureunensis	WL4050	28	p1	(T)10	10	34699	34708	LSC
Artemisia linyoureunensis	WL4050	29	p2	(AT)6	12	35697	35708	LSC
Artemisia linyoureunensis	WL4050	30	p1	(A)12	12	41618	41629	LSC
Artemisia linyoureunensis	WL4050	31	p1	(T)12	12	43637	43648	LSC
Artemisia linyoureunensis	WL4050	32	p1	(A)14	14	46319	46332	LSC
Artemisia linyoureunensis	WL4050	33	p4	(AATC)3	12	46942	46953	LSC
Artemisia linyoureunensis	WL4050	34	p1	(T)15	15	50226	50240	LSC
Artemisia linyoureunensis	WL4050	35	p4	(TTTA)3	12	50337	50348	LSC
Artemisia linyoureunensis	WL4050	36	p1	(T)15	15	54440	54454	LSC
Artemisia linyoureunensis	WL4050	37	p3	(TTA)5	15	56616	56630	LSC
Artemisia linyoureunensis	WL4050	38	p1	(T)13	13	26674	26686	LSC
Artemisia linyoureunensis	WL4050	39	p3	(ATT)4	12	60902	60913	LSC
Artemisia linyoureunensis	WL4050	40	p1	(T)12	12	62142	62153	LSC
Artemisia linyoureunensis	WL4050	41	p2	(TA)5	10	64207	64216	LSC
Artemisia linyoureunensis	WL4050	42	p3	(TAT)4	12	64227	64238	LSC
Artemisia linyoureunensis	WL4050	43	p2	(TA)5	10	66712	66721	LSC
Artemisia linyoureunensis	WL4050	44	p4	(TATT)3	12	66766	66777	LSC
Artemisia linyoureunensis	WL4050	45	p1	(A)12	12	67248	67259	LSC
Artemisia linyoureunensis	WL4050	46	p1	(T)10	10	69360	69369	LSC
Artemisia linyoureunensis	WL4050	47	p1	(T)10	10	72851	72860	LSC
Artemisia linyoureunensis	WL4050	48	p1	(T)10	10	76868	76877	LSC
Artemisia linyoureunensis	WL4050	49	p1	(T)16	16	79286	79301	LSC
Artemisia linyoureunensis	WL4050	50	p1	(T)11	11	79791	79801	LSC
Artemisia linyoureunensis	WL4050	51	p4	(TTTC)3	12	81074	81085	LSC
Artemisia linyoureunensis	WL4050	52	p1	(T)10	10	82985	82994	IR
Artemisia linyoureunensis	WL4050	53	p4	(CAAT)3	12	87305	87316	IR
Artemisia linyoureunensis	WL4050	54	p1	(A)10	10	106168	106177	IR
Artemisia linyoureunensis	WL4050	55	p4	(TTAA)3	12	107909	107920	SSC
Artemisia linyoureunensis	WL4050	56	p1	(T)11	11	110745	110755	SSC
Artemisia linyoureunensis	WL4050	57	p4	(AATT)3	12	111658	111669	SSC
Artemisia linyoureunensis	WL4050	58	p1	(T)10	10	112085	112094	SSC
Artemisia linyoureunensis	WL4050	59	p5	(AAATT)3	15	112293	112307	SSC
Artemisia linyoureunensis	WL4050	60	p4	(AATA)3	12	113729	113740	SSC
Artemisia linyoureunensis	WL4050	61	p1	(T)10	10	118600	118609	SSC
Artemisia linyoureunensis	WL4050	62	p4	(AATC)3	12	118977	118988	SSC
Artemisia linyoureunensis	WL4050	63	p3	(TTC)5	15	126002	126016	SSC
Artemisia linyoureunensis	WL4050	64	p1	(T)10	10	127909	127918	IR
Artemisia linyoureunensis	WL4050	65	p4	(ATTG)3	12	146770	146781	IR
Artemisia linyoureunensis	WL4050	66	p1	(A)10	10	151092	151101	IR
Artemisia tridactyla	WL4037	1	p1	(A)12	12	1675	1686	LSC
Artemisia tridactyla	WL4037	2	p1	(T)10	10	1962	1971	LSC
Artemisia tridactyla	WL4037	3	p1	(C)14	14	5423	5436	LSC
Artemisia tridactyla	WL4037	4	p3	(ATA)4	12	5646	5657	LSC
Artemisia tridactyla	WL4037	5	p4	(TAAT)3	12	10273	10284	LSC
Artemisia tridactyla	WL4037	6	p1	(T)10	10	10395	10404	LSC
Artemisia tridactyla	WL4037	7	p1	(A)12	12	10952	10963	LSC
Artemisia tridactyla	WL4037	8	p1	(T)16	16	12391	12406	LSC
Artemisia tridactyla	WL4037	9	p1	(A)10	10	13082	13091	LSC
Artemisia tridactyla	WL4037	10	p1	(A)10	10	17703	17712	LSC
Artemisia tridactyla	WL4037	11	p1	(A)10	10	18129	18138	LSC
Artemisia tridactyla	WL4037	12	p2	(TA)5	10	18352	18361	LSC
Artemisia tridactyla	WL4037	13	p1	(A)10	10	22830	22839	LSC
Artemisia tridactyla	WL4037	14	p1	(T)13	13	22945	22957	LSC
Artemisia tridactyla	WL4037	15	p1	(T)10	10	25765	25774	LSC
Artemisia tridactyla	WL4037	16	p4	(ATTT)2	8	27677	27684	LSC
Artemisia tridactyla	WL4037	17	p1	(T)12	12	27687	27698	LSC
Artemisia tridactyla	WL4037	18	p1	(T)10	10	29274	29283	LSC
Artemisia tridactyla	WL4037	19	p1	(A)11	11	29490	29500	LSC
Artemisia tridactyla	WL4037	20	p4	(AATA)2	8	29616	29623	LSC
Artemisia tridactyla	WL4037	21	p2	(AT)4	8	29627	29634	LSC
Artemisia tridactyla	WL4037	22	p1	(A)11	11	30104	30114	LSC
Artemisia tridactyla	WL4037	23	p2	(AT)5	10	30549	30558	LSC
Artemisia tridactyla	WL4037	24	p2	(TA)8	16	30688	30703	LSC
Artemisia tridactyla	WL4037	25	p3	(TTC)4	12	34171	34182	LSC
Artemisia tridactyla	WL4037	26	p1	(T)10	10	34360	34369	LSC
Artemisia tridactyla	WL4037	27	p2	(AT)6	12	35358	35369	LSC
Artemisia tridactyla	WL4037	28	p1	(T)11	11	41272	41282	LSC
Artemisia tridactyla	WL4037	29	p1	(A)10	10	41285	41294	LSC
Artemisia tridactyla	WL4037	30	p1	(A)16	16	41462	41477	LSC
Artemisia tridactyla	WL4037	31	p2	(AT)6	12	41479	41490	LSC
Artemisia tridactyla	WL4037	32	p1	(T)10	10	43294	43303	LSC
Artemisia tridactyla	WL4037	33	p2	(AT)7	14	45880	45893	LSC
Artemisia tridactyla	WL4037	34	p1	(A)15	15	45986	46000	LSC
Artemisia tridactyla	WL4037	35	p4	(AATC)3	12	46612	46623	LSC
Artemisia tridactyla	WL4037	36	p4	(TTTA)3	12	50004	50015	LSC
Artemisia tridactyla	WL4037	37	p1	(T)14	14	54097	54110	LSC
Artemisia tridactyla	WL4037	38	p1	(T)11	11	56324	56334	LSC
Artemisia tridactyla	WL4037	39	p3	(ATT)4	12	60547	60558	LSC
Artemisia tridactyla	WL4037	40	p1	(T)10	10	61787	61796	LSC
Artemisia tridactyla	WL4037	41	p3	(TTA)4	12	63857	63868	LSC
Artemisia tridactyla	WL4037	42	p2	(TA)5	10	66349	66358	LSC
Artemisia tridactyla	WL4037	43	p4	(TATT)3	12	66403	66414	LSC
Artemisia tridactyla	WL4037	44	p1	(A)11	11	66885	66895	LSC
Artemisia tridactyla	WL4037	45	p1	(T)15	15	68988	69002	LSC
Artemisia tridactyla	WL4037	46	p1	(A)10	10	72679	72688	LSC
Artemisia tridactyla	WL4037	47	p1	(T)10	10	76502	76511	LSC
Artemisia tridactyla	WL4037	48	p1	(T)14	14	78919	78932	LSC
Artemisia tridactyla	WL4037	49	p1	(T)15	15	79422	79436	LSC
Artemisia tridactyla	WL4037	50	p4	(TTTC)4	16	80709	80724	LSC
Artemisia tridactyla	WL4037	51	p5	(TTATT)3	15	82302	82316	LSC
Artemisia tridactyla	WL4037	52	p1	(T)10	10	82629	82638	IR
Artemisia tridactyla	WL4037	53	p4	(CAAT)3	12	86949	86960	IR
Artemisia tridactyla	WL4037	54	p1	(A)10	10	105780	105789	IR
Artemisia tridactyla	WL4037	55	p4	(TTAA)3	12	107521	107532	SSC
Artemisia tridactyla	WL4037	56	p1	(T)10	10	110370	110379	SSC
Artemisia tridactyla	WL4037	57	p4	(AATT)3	12	111289	111300	SSC
Artemisia tridactyla	WL4037	58	p5	(AAATT)3	15	111878	111892	SSC
Artemisia tridactyla	WL4037	59	p4	(AATA)3	12	113324	113335	SSC
Artemisia tridactyla	WL4037	60	p1	(A)10	10	114702	114711	SSC
Artemisia tridactyla	WL4037	61	p4	(AATC)3	12	118542	118553	SSC
Artemisia tridactyla	WL4037	62	p1	(T)10	10	121018	121027	SSC
Artemisia tridactyla	WL4037	63	p1	(A)11	11	121235	121245	SSC
Artemisia tridactyla	WL4037	64	p3	(TTC)5	15	125515	125529	SSC
Artemisia tridactyla	WL4037	65	p1	(T)10	10	127422	127431	IR
Artemisia tridactyla	WL4037	66	p4	(ATTG)3	12	146251	146262	IR
Artemisia tridactyla	WL4037	67	p1	(A)10	10	150573	150582	IR
Artemisia neosinensis	WL3880	1	p1	(A)11	11	1673	1683	LSC
Artemisia neosinensis	WL3880	2	p1	(A)10	10	4031	4040	LSC
Artemisia neosinensis	WL3880	3	p1	(A)11	11	4717	4727	LSC
Artemisia neosinensis	WL3880	4	p1	(C)10	10	5432	5441	LSC
Artemisia neosinensis	WL3880	5	p3	(ATA)4	12	5651	5662	LSC
Artemisia neosinensis	WL3880	6	p4	(AAAT)3	12	6592	6603	LSC
Artemisia neosinensis	WL3880	7	p2	(AT)6	12	10249	10260	LSC
Artemisia neosinensis	WL3880	8	p4	(TAAT)3	12	10560	10571	LSC
Artemisia neosinensis	WL3880	9	p1	(A)10	10	11233	11242	LSC
Artemisia neosinensis	WL3880	10	p1	(T)16	16	12684	12699	LSC
Artemisia neosinensis	WL3880	11	p1	(A)10	10	13375	13384	LSC
Artemisia neosinensis	WL3880	12	p1	(A)10	10	17997	18006	LSC
Artemisia neosinensis	WL3880	13	p1	(A)10	10	18417	18426	LSC
Artemisia neosinensis	WL3880	14	p2	(TA)5	10	18640	18649	LSC
Artemisia neosinensis	WL3880	15	p1	(T)11	11	24964	24974	LSC
Artemisia neosinensis	WL3880	16	p1	(T)12	12	26053	26064	LSC
Artemisia neosinensis	WL3880	17	p4	(ATTT)2	8	27987	27994	LSC
Artemisia neosinensis	WL3880	18	p1	(T)11	11	27997	28007	LSC
Artemisia neosinensis	WL3880	19	p1	(T)17	17	29583	29599	LSC
Artemisia neosinensis	WL3880	20	p1	(A)12	12	29806	29817	LSC
Artemisia neosinensis	WL3880	21	p4	(AATA)2	8	29933	29940	LSC
Artemisia neosinensis	WL3880	22	p2	(AT)4	8	29944	29951	LSC
Artemisia neosinensis	WL3880	23	p2	(AT)5	10	30863	30872	LSC
Artemisia neosinensis	WL3880	24	p2	(TA)6	12	31002	31013	LSC
Artemisia neosinensis	WL3880	25	p3	(TTC)4	12	34492	34503	LSC
Artemisia neosinensis	WL3880	26	p1	(T)10	10	34681	34690	LSC
Artemisia neosinensis	WL3880	27	p2	(AT)6	12	35679	35690	LSC
Artemisia neosinensis	WL3880	28	p1	(A)13	13	41594	41606	LSC
Artemisia neosinensis	WL3880	29	p1	(T)10	10	43614	43623	LSC
Artemisia neosinensis	WL3880	30	p2	(AT)7	14	46191	46204	LSC
Artemisia neosinensis	WL3880	31	p1	(A)16	16	46294	46309	LSC
Artemisia neosinensis	WL3880	32	p4	(AATC)3	12	46920	46931	LSC
Artemisia neosinensis	WL3880	33	p1	(T)15	15	50207	50221	LSC
Artemisia neosinensis	WL3880	34	p4	(TTTA)3	12	50318	50329	LSC
Artemisia neosinensis	WL3880	35	p1	(T)14	14	54412	54425	LSC
Artemisia neosinensis	WL3880	36	p1	(T)11	11	56639	56649	LSC
Artemisia neosinensis	WL3880	37	p1	(A)10	10	59914	59923	LSC
Artemisia neosinensis	WL3880	38	p3	(ATT)4	12	60874	60885	LSC
Artemisia neosinensis	WL3880	39	p1	(T)10	10	62114	62123	LSC
Artemisia neosinensis	WL3880	40	p2	(TA)5	10	64177	64186	LSC
Artemisia neosinensis	WL3880	41	p5	(TATTA)3	15	64189	64203	LSC
Artemisia neosinensis	WL3880	42	p2	(TA)5	10	66686	66695	LSC
Artemisia neosinensis	WL3880	43	p4	(TATT)3	12	66740	66751	LSC
Artemisia neosinensis	WL3880	44	p1	(A)13	13	67222	67234	LSC
Artemisia neosinensis	WL3880	45	p1	(T)11	11	69330	69340	LSC
Artemisia neosinensis	WL3880	46	p1	(T)10	10	72822	72831	LSC
Artemisia neosinensis	WL3880	47	p1	(T)10	10	76839	76848	LSC
Artemisia neosinensis	WL3880	48	p1	(T)17	17	79257	79273	LSC
Artemisia neosinensis	WL3880	49	p1	(T)11	11	79763	79773	LSC
Artemisia neosinensis	WL3880	50	p4	(TTTC)4	16	81046	81061	LSC
Artemisia neosinensis	WL3880	51	p1	(T)10	10	82947	82956	IR
Artemisia neosinensis	WL3880	52	p4	(CAAT)3	12	87267	87278	IR
Artemisia neosinensis	WL3880	53	p1	(A)10	10	106130	106139	IR
Artemisia neosinensis	WL3880	54	p5	(ATATT)3	15	107846	107860	SSC
Artemisia neosinensis	WL3880	55	p4	(TTAA)3	12	107876	107887	SSC
Artemisia neosinensis	WL3880	56	p2	(AT)5	10	107900	107909	SSC
Artemisia neosinensis	WL3880	57	p1	(T)10	10	110725	110734	SSC
Artemisia neosinensis	WL3880	58	p1	(A)13	13	111023	111035	SSC
Artemisia neosinensis	WL3880	59	p4	(AATT)3	12	111641	111652	SSC
Artemisia neosinensis	WL3880	60	p1	(T)11	11	112078	112088	SSC
Artemisia neosinensis	WL3880	61	p5	(AAATT)3	15	112296	112310	SSC
Artemisia neosinensis	WL3880	62	p4	(AATA)3	12	113742	113753	SSC
Artemisia neosinensis	WL3880	63	p4	(AATC)3	12	118977	118988	SSC
Artemisia neosinensis	WL3880	64	p3	(TTC)5	15	126000	126014	SSC
Artemisia neosinensis	WL3880	65	p1	(T)10	10	127907	127916	IR
Artemisia neosinensis	WL3880	66	p4	(ATTG)3	12	146768	146779	IR
Artemisia neosinensis	WL3880	67	p1	(A)10	10	151090	151099	IR
Artemisia yunnanensis-1	WL3847	1	p1	(A)12	12	1673	1684	LSC
Artemisia yunnanensis-1	WL3847	2	p1	(T)15	15	1957	1971	LSC
Artemisia yunnanensis-1	WL3847	3	p1	(A)10	10	4058	4067	LSC
Artemisia yunnanensis-1	WL3847	4	p1	(A)11	11	4743	4753	LSC
Artemisia yunnanensis-1	WL3847	5	p1	(C)11	11	5458	5468	LSC
Artemisia yunnanensis-1	WL3847	6	p3	(ATA)4	12	5678	5689	LSC
Artemisia yunnanensis-1	WL3847	7	p4	(AAAT)3	12	6620	6631	LSC
Artemisia yunnanensis-1	WL3847	8	p1	(A)10	10	9721	9730	LSC
Artemisia yunnanensis-1	WL3847	9	p2	(AT)6	12	10278	10289	LSC
Artemisia yunnanensis-1	WL3847	10	p4	(TAAT)3	12	10589	10600	LSC
Artemisia yunnanensis-1	WL3847	11	p1	(A)11	11	11262	11272	LSC
Artemisia yunnanensis-1	WL3847	12	p1	(T)16	16	12719	12734	LSC
Artemisia yunnanensis-1	WL3847	13	p1	(A)10	10	13410	13419	LSC
Artemisia yunnanensis-1	WL3847	14	p1	(A)10	10	18032	18041	LSC
Artemisia yunnanensis-1	WL3847	15	p1	(A)10	10	18452	18461	LSC
Artemisia yunnanensis-1	WL3847	16	p2	(TA)5	10	18675	18684	LSC
Artemisia yunnanensis-1	WL3847	17	p1	(T)12	12	24993	25004	LSC
Artemisia yunnanensis-1	WL3847	18	p1	(T)10	10	26083	26092	LSC
Artemisia yunnanensis-1	WL3847	19	p4	(ATTT)2	8	28015	28022	LSC
Artemisia yunnanensis-1	WL3847	20	p1	(T)10	10	28025	28034	LSC
Artemisia yunnanensis-1	WL3847	21	p1	(T)16	16	29610	29625	LSC
Artemisia yunnanensis-1	WL3847	22	p1	(A)11	11	29832	29842	LSC
Artemisia yunnanensis-1	WL3847	23	p4	(AATA)2	8	29958	29965	LSC
Artemisia yunnanensis-1	WL3847	24	p2	(AT)4	8	29969	29976	LSC
Artemisia yunnanensis-1	WL3847	25	p2	(AT)5	10	30889	30898	LSC
Artemisia yunnanensis-1	WL3847	26	p2	(TA)6	12	31028	31039	LSC
Artemisia yunnanensis-1	WL3847	27	p3	(TTC)4	12	34523	34534	LSC
Artemisia yunnanensis-1	WL3847	28	p1	(T)10	10	34712	34721	LSC
Artemisia yunnanensis-1	WL3847	29	p2	(AT)6	12	35710	35721	LSC
Artemisia yunnanensis-1	WL3847	30	p2	(AT)5	10	35723	35732	LSC
Artemisia yunnanensis-1	WL3847	31	p1	(A)13	13	41629	41641	LSC
Artemisia yunnanensis-1	WL3847	32	p2	(AT)6	12	41823	41834	LSC
Artemisia yunnanensis-1	WL3847	33	p1	(T)10	10	43648	43657	LSC
Artemisia yunnanensis-1	WL3847	34	p2	(AT)7	14	46225	46238	LSC
Artemisia yunnanensis-1	WL3847	35	p1	(A)19	19	46328	46346	LSC
Artemisia yunnanensis-1	WL3847	36	p4	(AATC)3	12	46958	46969	LSC
Artemisia yunnanensis-1	WL3847	37	p1	(T)13	13	50245	50257	LSC
Artemisia yunnanensis-1	WL3847	38	p4	(TTTA)3	12	50354	50365	LSC
Artemisia yunnanensis-1	WL3847	39	p1	(T)14	14	54448	54461	LSC
Artemisia yunnanensis-1	WL3847	40	p1	(T)10	10	56675	56684	LSC
Artemisia yunnanensis-1	WL3847	41	p1	(A)10	10	59960	59969	LSC
Artemisia yunnanensis-1	WL3847	42	p1	(A)10	10	60853	60862	LSC
Artemisia yunnanensis-1	WL3847	43	p3	(ATT)4	12	60923	60934	LSC
Artemisia yunnanensis-1	WL3847	44	p1	(T)15	15	62163	62177	LSC
Artemisia yunnanensis-1	WL3847	45	p2	(TA)5	10	64231	64240	LSC
Artemisia yunnanensis-1	WL3847	46	p2	(TA)5	10	66753	66762	LSC
Artemisia yunnanensis-1	WL3847	47	p4	(TATT)3	12	66807	66818	LSC
Artemisia yunnanensis-1	WL3847	48	p1	(A)12	12	67289	67300	LSC
Artemisia yunnanensis-1	WL3847	49	p1	(A)11	11	73081	73091	LSC
Artemisia yunnanensis-1	WL3847	50	p1	(T)10	10	76904	76913	LSC
Artemisia yunnanensis-1	WL3847	51	p1	(T)12	12	79322	79333	LSC
Artemisia yunnanensis-1	WL3847	52	p1	(T)14	14	79823	79836	LSC
Artemisia yunnanensis-1	WL3847	53	p4	(TTTC)4	16	81104	81119	LSC
Artemisia yunnanensis-1	WL3847	54	p5	(TTATT)3	15	82688	82702	LSC
Artemisia yunnanensis-1	WL3847	55	p1	(T)10	10	83023	83032	IR
Artemisia yunnanensis-1	WL3847	56	p4	(CAAT)3	12	87343	87354	IR
Artemisia yunnanensis-1	WL3847	57	p1	(A)11	11	106206	106216	IR
Artemisia yunnanensis-1	WL3847	58	p4	(TTAA)3	12	107943	107954	SSC
Artemisia yunnanensis-1	WL3847	59	p1	(T)10	10	110196	110205	SSC
Artemisia yunnanensis-1	WL3847	60	p1	(T)10	10	110780	110789	SSC
Artemisia yunnanensis-1	WL3847	61	p1	(A)10	10	111078	111087	SSC
Artemisia yunnanensis-1	WL3847	62	p2	(AT)5	10	111548	111557	SSC
Artemisia yunnanensis-1	WL3847	63	p4	(AATT)3	12	111703	111714	SSC
Artemisia yunnanensis-1	WL3847	64	p5	(AAATT)3	15	112355	112369	SSC
Artemisia yunnanensis-1	WL3847	65	p4	(AATA)3	12	113801	113812	SSC
Artemisia yunnanensis-1	WL3847	66	p4	(AATC)3	12	119036	119047	SSC
Artemisia yunnanensis-1	WL3847	67	p3	(TTC)5	15	126059	126073	SSC
Artemisia yunnanensis-1	WL3847	68	p1	(T)11	11	127966	127976	IR
Artemisia yunnanensis-1	WL3847	69	p4	(ATTG)3	12	146828	146839	IR
Artemisia yunnanensis-1	WL3847	70	p1	(A)10	10	151150	151159	IR
Atemisia waltonii var. yushuensis	WL3546	1	p1	(A)12	12	1675	1686	LSC
Atemisia waltonii var. yushuensis	WL3546	2	p1	(T)10	10	1962	1971	LSC
Atemisia waltonii var. yushuensis	WL3546	3	p1	(C)13	13	5423	5435	LSC
Atemisia waltonii var. yushuensis	WL3546	4	p3	(ATA)4	12	5645	5656	LSC
Atemisia waltonii var. yushuensis	WL3546	5	p4	(TAAT)3	12	10272	10283	LSC
Atemisia waltonii var. yushuensis	WL3546	6	p1	(T)10	10	10394	10403	LSC
Atemisia waltonii var. yushuensis	WL3546	7	p1	(A)12	12	10951	10962	LSC
Atemisia waltonii var. yushuensis	WL3546	8	p1	(T)16	16	12390	12405	LSC
Atemisia waltonii var. yushuensis	WL3546	9	p1	(A)10	10	13081	13090	LSC
Atemisia waltonii var. yushuensis	WL3546	10	p1	(A)10	10	17702	17711	LSC
Atemisia waltonii var. yushuensis	WL3546	11	p1	(A)10	10	18128	18137	LSC
Atemisia waltonii var. yushuensis	WL3546	12	p2	(TA)5	10	18351	18360	LSC
Atemisia waltonii var. yushuensis	WL3546	13	p1	(A)10	10	22829	22838	LSC
Atemisia waltonii var. yushuensis	WL3546	14	p1	(T)13	13	22944	22956	LSC
Atemisia waltonii var. yushuensis	WL3546	15	p1	(T)10	10	25764	25773	LSC
Atemisia waltonii var. yushuensis	WL3546	16	p4	(ATTT)2	8	27676	27683	LSC
Atemisia waltonii var. yushuensis	WL3546	17	p1	(T)11	11	27686	27696	LSC
Atemisia waltonii var. yushuensis	WL3546	18	p1	(T)10	10	29272	29281	LSC
Atemisia waltonii var. yushuensis	WL3546	19	p1	(A)11	11	29488	29498	LSC
Atemisia waltonii var. yushuensis	WL3546	20	p4	(AATA)2	8	29614	29621	LSC
Atemisia waltonii var. yushuensis	WL3546	21	p2	(AT)4	8	29625	29632	LSC
Atemisia waltonii var. yushuensis	WL3546	22	p1	(A)11	11	30102	30112	LSC
Atemisia waltonii var. yushuensis	WL3546	23	p2	(AT)5	10	30547	30556	LSC
Atemisia waltonii var. yushuensis	WL3546	24	p2	(TA)8	16	30686	30701	LSC
Atemisia waltonii var. yushuensis	WL3546	25	p3	(TTC)4	12	34169	34180	LSC
Atemisia waltonii var. yushuensis	WL3546	26	p1	(T)10	10	34358	34367	LSC
Atemisia waltonii var. yushuensis	WL3546	27	p2	(AT)6	12	35356	35367	LSC
Atemisia waltonii var. yushuensis	WL3546	28	p1	(T)10	10	41270	41279	LSC
Atemisia waltonii var. yushuensis	WL3546	29	p1	(A)10	10	41282	41291	LSC
Atemisia waltonii var. yushuensis	WL3546	30	p1	(A)16	16	41459	41474	LSC
Atemisia waltonii var. yushuensis	WL3546	31	p2	(AT)6	12	41476	41487	LSC
Atemisia waltonii var. yushuensis	WL3546	32	p1	(T)10	10	43291	43300	LSC
Atemisia waltonii var. yushuensis	WL3546	33	p2	(AT)7	14	45877	45890	LSC
Atemisia waltonii var. yushuensis	WL3546	34	p1	(A)15	15	45983	45997	LSC
Atemisia waltonii var. yushuensis	WL3546	35	p4	(AATC)3	12	46609	46620	LSC
Atemisia waltonii var. yushuensis	WL3546	36	p4	(TTTA)3	12	50001	50012	LSC
Atemisia waltonii var. yushuensis	WL3546	37	p1	(T)14	14	54094	54107	LSC
Atemisia waltonii var. yushuensis	WL3546	38	p1	(T)11	11	56321	56331	LSC
Atemisia waltonii var. yushuensis	WL3546	39	p3	(ATT)4	12	60544	60555	LSC
Atemisia waltonii var. yushuensis	WL3546	40	p1	(T)10	10	61784	61793	LSC
Atemisia waltonii var. yushuensis	WL3546	41	p3	(TTA)4	12	63854	63865	LSC
Atemisia waltonii var. yushuensis	WL3546	42	p2	(TA)5	10	66346	66355	LSC
Atemisia waltonii var. yushuensis	WL3546	43	p4	(TATT)3	12	66400	66411	LSC
Atemisia waltonii var. yushuensis	WL3546	44	p1	(A)11	11	66882	66892	LSC
Atemisia waltonii var. yushuensis	WL3546	45	p1	(T)15	15	68985	68999	LSC
Atemisia waltonii var. yushuensis	WL3546	46	p1	(A)10	10	72676	72685	LSC
Atemisia waltonii var. yushuensis	WL3546	47	p1	(T)10	10	76499	76508	LSC
Atemisia waltonii var. yushuensis	WL3546	48	p1	(T)14	14	78916	78929	LSC
Atemisia waltonii var. yushuensis	WL3546	49	p1	(T)14	14	79419	79432	LSC
Atemisia waltonii var. yushuensis	WL3546	50	p4	(TTTC)4	16	80705	80720	LSC
Atemisia waltonii var. yushuensis	WL3546	51	p5	(TTATT)3	15	82284	82298	LSC
Atemisia waltonii var. yushuensis	WL3546	52	p1	(T)10	10	82611	82620	IR
Atemisia waltonii var. yushuensis	WL3546	53	p4	(CAAT)3	12	86931	86942	IR
Atemisia waltonii var. yushuensis	WL3546	54	p1	(A)10	10	105762	105771	IR
Atemisia waltonii var. yushuensis	WL3546	55	p4	(TTAA)3	12	107503	107514	SSC
Atemisia waltonii var. yushuensis	WL3546	56	p1	(T)10	10	110352	110361	SSC
Atemisia waltonii var. yushuensis	WL3546	57	p4	(AATT)3	12	111271	111282	SSC
Atemisia waltonii var. yushuensis	WL3546	58	p5	(AAATT)3	15	111860	111874	SSC
Atemisia waltonii var. yushuensis	WL3546	59	p4	(AATA)3	12	113306	113317	SSC
Atemisia waltonii var. yushuensis	WL3546	60	p1	(A)10	10	114684	114693	SSC
Atemisia waltonii var. yushuensis	WL3546	61	p4	(AATC)3	12	118524	118535	SSC
Atemisia waltonii var. yushuensis	WL3546	62	p1	(T)10	10	121000	121009	SSC
Atemisia waltonii var. yushuensis	WL3546	63	p1	(A)11	11	121217	121227	SSC
Atemisia waltonii var. yushuensis	WL3546	64	p3	(TTC)5	15	125497	125511	SSC
Atemisia waltonii var. yushuensis	WL3546	65	p1	(T)10	10	127404	127413	IR
Atemisia waltonii var. yushuensis	WL3546	66	p4	(ATTG)3	12	146233	146244	IR
Atemisia waltonii var. yushuensis	WL3546	67	p1	(A)10	10	150555	150564	IR
Artemisia gyitangensis	WL3420	1	p1	(A)11	11	1673	1683	LSC
Artemisia gyitangensis	WL3420	2	p1	(T)15	15	1960	1974	LSC
Artemisia gyitangensis	WL3420	3	p1	(A)10	10	4061	4070	LSC
Artemisia gyitangensis	WL3420	4	p1	(A)11	11	4746	4756	LSC
Artemisia gyitangensis	WL3420	5	p1	(C)12	12	5461	5472	LSC
Artemisia gyitangensis	WL3420	6	p3	(ATA)4	12	5682	5693	LSC
Artemisia gyitangensis	WL3420	7	p4	(AAAT)3	12	6616	6627	LSC
Artemisia gyitangensis	WL3420	8	p1	(A)10	10	9717	9726	LSC
Artemisia gyitangensis	WL3420	9	p2	(AT)6	12	10274	10285	LSC
Artemisia gyitangensis	WL3420	10	p4	(TAAT)3	12	10585	10596	LSC
Artemisia gyitangensis	WL3420	11	p1	(A)13	13	11258	11270	LSC
Artemisia gyitangensis	WL3420	12	p1	(T)19	19	12717	12735	LSC
Artemisia gyitangensis	WL3420	13	p1	(A)10	10	13411	13420	LSC
Artemisia gyitangensis	WL3420	14	p1	(A)10	10	18033	18042	LSC
Artemisia gyitangensis	WL3420	15	p1	(A)10	10	18453	18462	LSC
Artemisia gyitangensis	WL3420	16	p2	(TA)5	10	18676	18685	LSC
Artemisia gyitangensis	WL3420	17	p1	(T)12	12	24994	25005	LSC
Artemisia gyitangensis	WL3420	18	p1	(T)10	10	26084	26093	LSC
Artemisia gyitangensis	WL3420	19	p4	(ATTT)2	8	28016	28023	LSC
Artemisia gyitangensis	WL3420	20	p1	(T)11	11	28026	28036	LSC
Artemisia gyitangensis	WL3420	21	p1	(T)13	13	29612	29624	LSC
Artemisia gyitangensis	WL3420	22	p1	(A)10	10	29831	29840	LSC
Artemisia gyitangensis	WL3420	23	p4	(AATA)2	8	29964	29971	LSC
Artemisia gyitangensis	WL3420	24	p2	(AT)4	8	29975	29982	LSC
Artemisia gyitangensis	WL3420	25	p2	(AT)5	10	30895	30904	LSC
Artemisia gyitangensis	WL3420	26	p2	(TA)6	12	31034	31045	LSC
Artemisia gyitangensis	WL3420	27	p3	(TTC)4	12	34524	34535	LSC
Artemisia gyitangensis	WL3420	28	p1	(T)12	12	34713	34724	LSC
Artemisia gyitangensis	WL3420	29	p2	(AT)6	12	35713	35724	LSC
Artemisia gyitangensis	WL3420	30	p1	(T)10	10	41617	41626	LSC
Artemisia gyitangensis	WL3420	31	p1	(A)13	13	41629	41641	LSC
Artemisia gyitangensis	WL3420	32	p1	(T)10	10	43649	43658	LSC
Artemisia gyitangensis	WL3420	33	p2	(AT)7	14	46226	46239	LSC
Artemisia gyitangensis	WL3420	34	p1	(A)13	13	46335	46347	LSC
Artemisia gyitangensis	WL3420	35	p4	(AATC)3	12	46959	46970	LSC
Artemisia gyitangensis	WL3420	36	p1	(T)12	12	50246	50257	LSC
Artemisia gyitangensis	WL3420	37	p4	(TTTA)3	12	50354	50365	LSC
Artemisia gyitangensis	WL3420	38	p1	(T)10	10	52034	52043	LSC
Artemisia gyitangensis	WL3420	39	p1	(T)14	14	54444	54457	LSC
Artemisia gyitangensis	WL3420	40	p1	(T)11	11	56671	56681	LSC
Artemisia gyitangensis	WL3420	41	p1	(A)10	10	59951	59960	LSC
Artemisia gyitangensis	WL3420	42	p3	(ATT)4	12	60912	60923	LSC
Artemisia gyitangensis	WL3420	43	p1	(T)13	13	62152	62164	LSC
Artemisia gyitangensis	WL3420	44	p2	(TA)5	10	64218	64227	LSC
Artemisia gyitangensis	WL3420	45	p5	(TATTA)3	15	64230	64244	LSC
Artemisia gyitangensis	WL3420	46	p2	(TA)5	10	66727	66736	LSC
Artemisia gyitangensis	WL3420	47	p4	(TATT)3	12	66781	66792	LSC
Artemisia gyitangensis	WL3420	48	p1	(A)12	12	67263	67274	LSC
Artemisia gyitangensis	WL3420	49	p1	(T)10	10	69361	69370	LSC
Artemisia gyitangensis	WL3420	50	p1	(A)10	10	73047	73056	LSC
Artemisia gyitangensis	WL3420	51	p1	(A)10	10	74175	74184	LSC
Artemisia gyitangensis	WL3420	52	p1	(T)10	10	76869	76878	LSC
Artemisia gyitangensis	WL3420	53	p1	(T)13	13	79287	79299	LSC
Artemisia gyitangensis	WL3420	54	p1	(T)14	14	79789	79802	LSC
Artemisia gyitangensis	WL3420	55	p4	(TTTC)4	16	81082	81097	LSC
Artemisia gyitangensis	WL3420	56	p1	(T)10	10	82983	82992	IR
Artemisia gyitangensis	WL3420	57	p4	(CAAT)3	12	87303	87314	IR
Artemisia gyitangensis	WL3420	58	p1	(A)10	10	106166	106175	IR
Artemisia gyitangensis	WL3420	59	p4	(TTAA)3	12	107902	107913	SSC
Artemisia gyitangensis	WL3420	60	p1	(T)10	10	110155	110164	SSC
Artemisia gyitangensis	WL3420	61	p1	(T)12	12	110739	110750	SSC
Artemisia gyitangensis	WL3420	62	p1	(A)10	10	111039	111048	SSC
Artemisia gyitangensis	WL3420	63	p2	(AT)5	10	111509	111518	SSC
Artemisia gyitangensis	WL3420	64	p4	(AATT)3	12	111664	111675	SSC
Artemisia gyitangensis	WL3420	65	p5	(AAATT)3	15	112317	112331	SSC
Artemisia gyitangensis	WL3420	66	p4	(AATA)3	12	113763	113774	SSC
Artemisia gyitangensis	WL3420	67	p4	(AATC)3	12	119004	119015	SSC
Artemisia gyitangensis	WL3420	68	p3	(TTC)5	15	126027	126041	SSC
Artemisia gyitangensis	WL3420	69	p1	(T)10	10	127934	127943	IR
Artemisia gyitangensis	WL3420	70	p4	(ATTG)3	12	146795	146806	IR
Artemisia gyitangensis	WL3420	71	p1	(A)10	10	151117	151126	IR
Artemisia yunnanensis-2	WL3403	1	p1	(A)11	11	1673	1683	LSC
Artemisia yunnanensis-2	WL3403	2	p1	(T)16	16	1956	1971	LSC
Artemisia yunnanensis-2	WL3403	3	p1	(A)11	11	4751	4761	LSC
Artemisia yunnanensis-2	WL3403	4	p1	(C)10	10	5450	5459	LSC
Artemisia yunnanensis-2	WL3403	5	p3	(ATA)6	18	5669	5686	LSC
Artemisia yunnanensis-2	WL3403	6	p4	(AAAT)3	12	6609	6620	LSC
Artemisia yunnanensis-2	WL3403	7	p2	(AT)8	16	10276	10291	LSC
Artemisia yunnanensis-2	WL3403	8	p4	(TAAT)3	12	10598	10609	LSC
Artemisia yunnanensis-2	WL3403	9	p1	(T)10	10	10720	10729	LSC
Artemisia yunnanensis-2	WL3403	10	p1	(A)10	10	11277	11286	LSC
Artemisia yunnanensis-2	WL3403	11	p1	(T)14	14	12721	12734	LSC
Artemisia yunnanensis-2	WL3403	12	p1	(A)10	10	13410	13419	LSC
Artemisia yunnanensis-2	WL3403	13	p1	(A)10	10	18031	18040	LSC
Artemisia yunnanensis-2	WL3403	14	p1	(A)10	10	18457	18466	LSC
Artemisia yunnanensis-2	WL3403	15	p2	(TA)5	10	18680	18689	LSC
Artemisia yunnanensis-2	WL3403	16	p1	(T)12	12	24998	25009	LSC
Artemisia yunnanensis-2	WL3403	17	p1	(T)10	10	26088	26097	LSC
Artemisia yunnanensis-2	WL3403	18	p4	(ATTT)2	8	28000	28007	LSC
Artemisia yunnanensis-2	WL3403	19	p1	(T)9	9	28010	28018	LSC
Artemisia yunnanensis-2	WL3403	20	p1	(T)12	12	29594	29605	LSC
Artemisia yunnanensis-2	WL3403	21	p1	(A)10	10	29812	29821	LSC
Artemisia yunnanensis-2	WL3403	22	p4	(AATA)3	12	29944	29955	LSC
Artemisia yunnanensis-2	WL3403	23	p2	(AT)8	16	29959	29974	LSC
Artemisia yunnanensis-2	WL3403	24	p2	(AT)5	10	30886	30895	LSC
Artemisia yunnanensis-2	WL3403	25	p2	(TA)6	12	31025	31036	LSC
Artemisia yunnanensis-2	WL3403	26	p6	(ATTTAT)3	18	31523	31540	LSC
Artemisia yunnanensis-2	WL3403	27	p3	(TTC)4	12	34530	34541	LSC
Artemisia yunnanensis-2	WL3403	28	p1	(T)10	10	34719	34728	LSC
Artemisia yunnanensis-2	WL3403	29	p2	(AT)6	12	35722	35733	LSC
Artemisia yunnanensis-2	WL3403	30	p1	(A)12	12	41643	41654	LSC
Artemisia yunnanensis-2	WL3403	31	p1	(T)12	12	43662	43673	LSC
Artemisia yunnanensis-2	WL3403	32	p1	(A)14	14	46344	46357	LSC
Artemisia yunnanensis-2	WL3403	33	p4	(AATC)3	12	46967	46978	LSC
Artemisia yunnanensis-2	WL3403	34	p1	(T)15	15	50251	50265	LSC
Artemisia yunnanensis-2	WL3403	35	p4	(TTTA)3	12	50362	50373	LSC
Artemisia yunnanensis-2	WL3403	36	p1	(T)15	15	54465	54479	LSC
Artemisia yunnanensis-2	WL3403	37	p3	(TTA)5	15	56641	56655	LSC
Artemisia yunnanensis-2	WL3403	38	p1	(T)14	14	56699	56712	LSC
Artemisia yunnanensis-2	WL3403	39	p3	(ATT)4	12	60928	60939	LSC
Artemisia yunnanensis-2	WL3403	40	p1	(T)12	12	62168	62179	LSC
Artemisia yunnanensis-2	WL3403	41	p2	(TA)5	10	64233	64242	LSC
Artemisia yunnanensis-2	WL3403	42	p3	(TAT)4	12	64253	64264	LSC
Artemisia yunnanensis-2	WL3403	43	p2	(TA)5	10	66738	66747	LSC
Artemisia yunnanensis-2	WL3403	44	p4	(TATT)3	12	66792	66803	LSC
Artemisia yunnanensis-2	WL3403	45	p1	(A)12	12	67274	67285	LSC
Artemisia yunnanensis-2	WL3403	46	p1	(T)10	10	69386	69395	LSC
Artemisia yunnanensis-2	WL3403	47	p1	(T)10	10	72877	72886	LSC
Artemisia yunnanensis-2	WL3403	48	p1	(T)10	10	76894	76903	LSC
Artemisia yunnanensis-2	WL3403	49	p1	(T)16	16	79312	79327	LSC
Artemisia yunnanensis-2	WL3403	50	p1	(T)11	11	79817	79827	LSC
Artemisia yunnanensis-2	WL3403	51	p4	(TTTC)3	12	81100	81111	LSC
Artemisia yunnanensis-2	WL3403	52	p1	(T)10	10	83011	83020	IR
Artemisia yunnanensis-2	WL3403	53	p4	(CAAT)3	12	87331	87342	IR
Artemisia yunnanensis-2	WL3403	54	p1	(A)10	10	106194	106203	IR
Artemisia yunnanensis-2	WL3403	55	p4	(TTAA)3	12	107935	107946	SSC
Artemisia yunnanensis-2	WL3403	56	p1	(T)11	11	110771	110781	SSC
Artemisia yunnanensis-2	WL3403	57	p4	(AATT)3	12	111692	111703	SSC
Artemisia yunnanensis-2	WL3403	58	p1	(T)10	10	112119	112128	SSC
Artemisia yunnanensis-2	WL3403	59	p5	(AAATT)3	15	112327	112341	SSC
Artemisia yunnanensis-2	WL3403	60	p4	(AATA)3	12	113763	113774	SSC
Artemisia yunnanensis-2	WL3403	61	p1	(T)10	10	118617	118626	SSC
Artemisia yunnanensis-2	WL3403	62	p4	(AATC)3	12	118994	119005	SSC
Artemisia yunnanensis-2	WL3403	63	p3	(TTC)5	15	126018	126032	SSC
Artemisia yunnanensis-2	WL3403	64	p1	(T)10	10	127925	127934	IR
Artemisia yunnanensis-2	WL3403	65	p4	(ATTG)3	12	146786	146797	IR
Artemisia yunnanensis-2	WL3403	66	p1	(A)10	10	151108	151117	IR
Artemisia youngii	WL3387	1	p1	(A)11	11	1673	1683	LSC
Artemisia youngii	WL3387	2	p1	(T)15	15	1957	1971	LSC
Artemisia youngii	WL3387	3	p1	(A)10	10	4063	4072	LSC
Artemisia youngii	WL3387	4	p1	(A)10	10	4748	4757	LSC
Artemisia youngii	WL3387	5	p1	(C)11	11	5462	5472	LSC
Artemisia youngii	WL3387	6	p3	(ATA)4	12	5682	5693	LSC
Artemisia youngii	WL3387	7	p4	(AAAT)3	12	6616	6627	LSC
Artemisia youngii	WL3387	8	p1	(A)10	10	9717	9726	LSC
Artemisia youngii	WL3387	9	p2	(AT)6	12	10268	10279	LSC
Artemisia youngii	WL3387	10	p4	(TAAT)3	12	10579	10590	LSC
Artemisia youngii	WL3387	11	p1	(A)12	12	11252	11263	LSC
Artemisia youngii	WL3387	12	p1	(T)19	19	12705	12723	LSC
Artemisia youngii	WL3387	13	p1	(A)10	10	13399	13408	LSC
Artemisia youngii	WL3387	14	p1	(A)10	10	18021	18030	LSC
Artemisia youngii	WL3387	15	p1	(A)10	10	18441	18450	LSC
Artemisia youngii	WL3387	16	p2	(TA)5	10	18664	18673	LSC
Artemisia youngii	WL3387	17	p1	(T)12	12	24982	24993	LSC
Artemisia youngii	WL3387	18	p1	(T)10	10	26072	26081	LSC
Artemisia youngii	WL3387	19	p4	(ATTT)2	8	28004	28011	LSC
Artemisia youngii	WL3387	20	p1	(T)16	16	28014	28029	LSC
Artemisia youngii	WL3387	21	p1	(T)17	17	29605	29621	LSC
Artemisia youngii	WL3387	22	p1	(A)11	11	29828	29838	LSC
Artemisia youngii	WL3387	23	p4	(AATA)2	8	29954	29961	LSC
Artemisia youngii	WL3387	24	p2	(AT)4	8	29965	29972	LSC
Artemisia youngii	WL3387	25	p2	(AT)5	10	30885	30894	LSC
Artemisia youngii	WL3387	26	p2	(TA)6	12	31024	31035	LSC
Artemisia youngii	WL3387	27	p3	(TAT)4	12	31070	31081	LSC
Artemisia youngii	WL3387	28	p3	(TTC)4	12	34520	34531	LSC
Artemisia youngii	WL3387	29	p1	(T)11	11	34709	34719	LSC
Artemisia youngii	WL3387	30	p2	(AT)6	12	35708	35719	LSC
Artemisia youngii	WL3387	31	p1	(A)13	13	41623	41635	LSC
Artemisia youngii	WL3387	32	p1	(T)10	10	43643	43652	LSC
Artemisia youngii	WL3387	33	p2	(AT)7	14	46220	46233	LSC
Artemisia youngii	WL3387	34	p1	(A)20	20	46329	46348	LSC
Artemisia youngii	WL3387	35	p4	(AATC)3	12	46960	46971	LSC
Artemisia youngii	WL3387	36	p1	(T)12	12	50247	50258	LSC
Artemisia youngii	WL3387	37	p4	(TTTA)3	12	50355	50366	LSC
Artemisia youngii	WL3387	38	p1	(T)10	10	52040	52049	LSC
Artemisia youngii	WL3387	39	p1	(T)14	14	54450	54463	LSC
Artemisia youngii	WL3387	40	p1	(T)10	10	56677	56686	LSC
Artemisia youngii	WL3387	41	p1	(A)10	10	59956	59965	LSC
Artemisia youngii	WL3387	42	p3	(ATT)4	12	60917	60928	LSC
Artemisia youngii	WL3387	43	p1	(T)14	14	62157	62170	LSC
Artemisia youngii	WL3387	44	p2	(TA)5	10	64224	64233	LSC
Artemisia youngii	WL3387	45	p2	(TA)5	10	66753	66762	LSC
Artemisia youngii	WL3387	46	p4	(TATT)3	12	66807	66818	LSC
Artemisia youngii	WL3387	47	p1	(A)15	15	67289	67303	LSC
Artemisia youngii	WL3387	48	p1	(T)10	10	69399	69408	LSC
Artemisia youngii	WL3387	49	p1	(T)10	10	76906	76915	LSC
Artemisia youngii	WL3387	50	p1	(T)13	13	79324	79336	LSC
Artemisia youngii	WL3387	51	p1	(T)15	15	79826	79840	LSC
Artemisia youngii	WL3387	52	p4	(TTTC)4	16	81113	81128	LSC
Artemisia youngii	WL3387	53	p1	(T)10	10	83022	83031	IR
Artemisia youngii	WL3387	54	p4	(CAAT)3	12	87342	87353	IR
Artemisia youngii	WL3387	55	p1	(A)10	10	106214	106223	IR
Artemisia youngii	WL3387	56	p4	(TTAA)3	12	107950	107961	SSC
Artemisia youngii	WL3387	57	p1	(T)14	14	110778	110791	SSC
Artemisia youngii	WL3387	58	p2	(AT)5	10	111549	111558	SSC
Artemisia youngii	WL3387	59	p4	(AATT)3	12	111704	111715	SSC
Artemisia youngii	WL3387	60	p1	(T)10	10	112141	112150	SSC
Artemisia youngii	WL3387	61	p5	(AAATT)3	15	112358	112372	SSC
Artemisia youngii	WL3387	62	p4	(AATA)3	12	113804	113815	SSC
Artemisia youngii	WL3387	63	p4	(AATC)3	12	119045	119056	SSC
Artemisia youngii	WL3387	64	p3	(TTC)5	15	126068	126082	SSC
Artemisia youngii	WL3387	65	p1	(T)10	10	127975	127984	IR
Artemisia youngii	WL3387	66	p4	(ATTG)3	12	146845	146856	IR
Artemisia youngii	WL3387	67	p1	(A)10	10	151167	151176	IR
Artemisia tafellii	WL3293	1	p1	(A)11	11	1673	1683	LSC
Artemisia tafellii	WL3293	2	p1	(T)15	15	1957	1971	LSC
Artemisia tafellii	WL3293	3	p1	(A)10	10	4058	4067	LSC
Artemisia tafellii	WL3293	4	p1	(A)11	11	4743	4753	LSC
Artemisia tafellii	WL3293	5	p1	(C)11	11	5458	5468	LSC
Artemisia tafellii	WL3293	6	p3	(ATA)6	18	5678	5695	LSC
Artemisia tafellii	WL3293	7	p4	(AAAT)3	12	6618	6629	LSC
Artemisia tafellii	WL3293	8	p1	(A)11	11	9719	9729	LSC
Artemisia tafellii	WL3293	9	p2	(AT)6	12	10277	10288	LSC
Artemisia tafellii	WL3293	10	p4	(TAAT)3	12	10588	10599	LSC
Artemisia tafellii	WL3293	11	p1	(A)11	11	11266	11276	LSC
Artemisia tafellii	WL3293	12	p1	(T)19	19	12723	12741	LSC
Artemisia tafellii	WL3293	13	p1	(A)10	10	13417	13426	LSC
Artemisia tafellii	WL3293	14	p1	(A)10	10	18040	18049	LSC
Artemisia tafellii	WL3293	15	p1	(A)12	12	18458	18469	LSC
Artemisia tafellii	WL3293	16	p2	(TA)5	10	18683	18692	LSC
Artemisia tafellii	WL3293	17	p1	(T)12	12	25001	25012	LSC
Artemisia tafellii	WL3293	18	p1	(T)10	10	26091	26100	LSC
Artemisia tafellii	WL3293	19	p1	(T)19	19	28028	28046	LSC
Artemisia tafellii	WL3293	20	p1	(T)18	18	29622	29639	LSC
Artemisia tafellii	WL3293	21	p1	(A)14	14	29846	29859	LSC
Artemisia tafellii	WL3293	22	p4	(AATA)2	8	29975	29982	LSC
Artemisia tafellii	WL3293	23	p2	(AT)4	8	29986	29993	LSC
Artemisia tafellii	WL3293	24	p2	(AT)7	14	30906	30919	LSC
Artemisia tafellii	WL3293	25	p2	(TA)6	12	31049	31060	LSC
Artemisia tafellii	WL3293	26	p3	(TTC)4	12	34539	34550	LSC
Artemisia tafellii	WL3293	27	p1	(T)11	11	34728	34738	LSC
Artemisia tafellii	WL3293	28	p2	(AT)6	12	35727	35738	LSC
Artemisia tafellii	WL3293	29	p1	(A)13	13	41648	41660	LSC
Artemisia tafellii	WL3293	30	p1	(T)10	10	43668	43677	LSC
Artemisia tafellii	WL3293	31	p2	(AT)7	14	46252	46265	LSC
Artemisia tafellii	WL3293	32	p1	(A)12	12	46361	46372	LSC
Artemisia tafellii	WL3293	33	p4	(AATC)3	12	46984	46995	LSC
Artemisia tafellii	WL3293	34	p1	(T)12	12	50271	50282	LSC
Artemisia tafellii	WL3293	35	p4	(TTTA)3	12	50379	50390	LSC
Artemisia tafellii	WL3293	36	p1	(T)10	10	52064	52073	LSC
Artemisia tafellii	WL3293	37	p1	(T)14	14	54474	54487	LSC
Artemisia tafellii	WL3293	38	p1	(T)12	12	56701	56712	LSC
Artemisia tafellii	WL3293	39	p1	(A)10	10	59982	59991	LSC
Artemisia tafellii	WL3293	40	p3	(ATT)4	12	60943	60954	LSC
Artemisia tafellii	WL3293	41	p1	(T)14	14	62183	62196	LSC
Artemisia tafellii	WL3293	42	p2	(TA)5	10	64250	64259	LSC
Artemisia tafellii	WL3293	43	p2	(TA)5	10	66779	66788	LSC
Artemisia tafellii	WL3293	44	p4	(TATT)3	12	66833	66844	LSC
Artemisia tafellii	WL3293	45	p1	(A)13	13	67315	67327	LSC
Artemisia tafellii	WL3293	46	p1	(T)11	11	69423	69433	LSC
Artemisia tafellii	WL3293	47	p1	(A)11	11	73110	73120	LSC
Artemisia tafellii	WL3293	48	p1	(T)10	10	76933	76942	LSC
Artemisia tafellii	WL3293	49	p1	(T)13	13	79351	79363	LSC
Artemisia tafellii	WL3293	50	p1	(T)14	14	79853	79866	LSC
Artemisia tafellii	WL3293	51	p4	(TTTC)4	16	81139	81154	LSC
Artemisia tafellii	WL3293	52	p5	(TTATT)3	15	82718	82732	LSC
Artemisia tafellii	WL3293	53	p1	(T)10	10	83061	83070	IR
Artemisia tafellii	WL3293	54	p4	(CAAT)3	12	87381	87392	IR
Artemisia tafellii	WL3293	55	p1	(A)10	10	106244	106253	IR
Artemisia tafellii	WL3293	56	p4	(TTAA)3	12	107975	107986	SSC
Artemisia tafellii	WL3293	57	p1	(T)10	10	110228	110237	SSC
Artemisia tafellii	WL3293	58	p1	(T)11	11	110812	110822	SSC
Artemisia tafellii	WL3293	59	p2	(AT)5	10	111580	111589	SSC
Artemisia tafellii	WL3293	60	p4	(AATT)3	12	111735	111746	SSC
Artemisia tafellii	WL3293	61	p5	(AAATT)3	15	112388	112402	SSC
Artemisia tafellii	WL3293	62	p4	(AATA)3	12	113834	113845	SSC
Artemisia tafellii	WL3293	63	p4	(AATC)3	12	119079	119090	SSC
Artemisia tafellii	WL3293	64	p3	(TTC)5	15	126102	126116	SSC
Artemisia tafellii	WL3293	65	p1	(T)10	10	128009	128018	IR
Artemisia tafellii	WL3293	66	p4	(ATTG)3	12	146870	146881	IR
Artemisia tafellii	WL3293	67	p1	(A)10	10	151192	151201	IR
Artemisia waltonii	WL3197	1	p1	(A)10	10	1674	1683	LSC
Artemisia waltonii	WL3197	2	p1	(T)10	10	1959	1968	LSC
Artemisia waltonii	WL3197	3	p5	(TATTA)3	15	1990	2004	LSC
Artemisia waltonii	WL3197	4	p1	(C)13	13	5419	5431	LSC
Artemisia waltonii	WL3197	5	p3	(ATA)4	12	5641	5652	LSC
Artemisia waltonii	WL3197	6	p1	(T)10	10	8350	8359	LSC
Artemisia waltonii	WL3197	7	p2	(AT)6	12	10231	10242	LSC
Artemisia waltonii	WL3197	8	p4	(TAAT)3	12	10533	10544	LSC
Artemisia waltonii	WL3197	9	p1	(A)15	15	11211	11225	LSC
Artemisia waltonii	WL3197	10	p1	(T)16	16	12653	12668	LSC
Artemisia waltonii	WL3197	11	p1	(A)10	10	13344	13353	LSC
Artemisia waltonii	WL3197	12	p1	(A)10	10	17965	17974	LSC
Artemisia waltonii	WL3197	13	p1	(A)10	10	18391	18400	LSC
Artemisia waltonii	WL3197	14	p2	(TA)5	10	18614	18623	LSC
Artemisia waltonii	WL3197	15	p1	(A)10	10	23092	23101	LSC
Artemisia waltonii	WL3197	16	p1	(T)10	10	23207	23216	LSC
Artemisia waltonii	WL3197	17	p1	(T)10	10	26024	26033	LSC
Artemisia waltonii	WL3197	18	p4	(ATTT)2	8	27936	27943	LSC
Artemisia waltonii	WL3197	19	p1	(T)13	13	27946	27958	LSC
Artemisia waltonii	WL3197	20	p1	(T)12	12	29534	29545	LSC
Artemisia waltonii	WL3197	21	p4	(AATA)3	12	29877	29888	LSC
Artemisia waltonii	WL3197	22	p2	(AT)4	8	29892	29899	LSC
Artemisia waltonii	WL3197	23	p2	(AT)5	10	30811	30820	LSC
Artemisia waltonii	WL3197	24	p2	(TA)7	14	30950	30963	LSC
Artemisia waltonii	WL3197	25	p3	(TTC)4	12	34432	34443	LSC
Artemisia waltonii	WL3197	26	p2	(AT)6	12	35617	35628	LSC
Artemisia waltonii	WL3197	27	p1	(A)11	11	41549	41559	LSC
Artemisia waltonii	WL3197	28	p1	(A)10	10	41731	41740	LSC
Artemisia waltonii	WL3197	29	p2	(AT)9	18	41742	41759	LSC
Artemisia waltonii	WL3197	30	p1	(T)10	10	43563	43572	LSC
Artemisia waltonii	WL3197	31	p2	(AT)7	14	46150	46163	LSC
Artemisia waltonii	WL3197	32	p1	(A)14	14	46256	46269	LSC
Artemisia waltonii	WL3197	33	p4	(AATC)3	12	46881	46892	LSC
Artemisia waltonii	WL3197	34	p1	(T)11	11	50175	50185	LSC
Artemisia waltonii	WL3197	35	p4	(TTTA)3	12	50282	50293	LSC
Artemisia waltonii	WL3197	36	p1	(T)11	11	54375	54385	LSC
Artemisia waltonii	WL3197	37	p1	(T)12	12	56599	56610	LSC
Artemisia waltonii	WL3197	38	p1	(A)10	10	59864	59873	LSC
Artemisia waltonii	WL3197	39	p3	(ATT)4	12	60824	60835	LSC
Artemisia waltonii	WL3197	40	p1	(T)14	14	62064	62077	LSC
Artemisia waltonii	WL3197	41	p3	(TTA)4	12	64138	64149	LSC
Artemisia waltonii	WL3197	42	p2	(TA)5	10	66626	66635	LSC
Artemisia waltonii	WL3197	43	p4	(TATT)3	12	66680	66691	LSC
Artemisia waltonii	WL3197	44	p1	(A)11	11	67162	67172	LSC
Artemisia waltonii	WL3197	45	p1	(T)13	13	69265	69277	LSC
Artemisia waltonii	WL3197	46	p1	(A)11	11	72954	72964	LSC
Artemisia waltonii	WL3197	47	p1	(A)9	9	74057	74065	LSC
Artemisia waltonii	WL3197	48	p4	(AAAT)2	8	74068	74075	LSC
Artemisia waltonii	WL3197	49	p1	(T)10	10	76774	76783	LSC
Artemisia waltonii	WL3197	50	p1	(T)15	15	79191	79205	LSC
Artemisia waltonii	WL3197	51	p1	(T)15	15	79695	79709	LSC
Artemisia waltonii	WL3197	52	p4	(TTTC)4	16	80982	80997	LSC
Artemisia waltonii	WL3197	53	p1	(T)10	10	82883	82892	IR
Artemisia waltonii	WL3197	54	p4	(CAAT)3	12	87203	87214	IR
Artemisia waltonii	WL3197	55	p1	(A)10	10	106066	106075	IR
Artemisia waltonii	WL3197	56	p4	(TTAA)3	12	107816	107827	SSC
Artemisia waltonii	WL3197	57	p1	(T)12	12	110659	110670	SSC
Artemisia waltonii	WL3197	58	p4	(AATT)3	12	111571	111582	SSC
Artemisia waltonii	WL3197	59	p5	(AAATT)3	15	112224	112238	SSC
Artemisia waltonii	WL3197	60	p4	(AATA)3	12	113670	113681	SSC
Artemisia waltonii	WL3197	61	p1	(A)10	10	115048	115057	SSC
Artemisia waltonii	WL3197	62	p4	(AATC)3	12	118892	118903	SSC
Artemisia waltonii	WL3197	63	p3	(TTC)4	12	125870	125881	SSC
Artemisia waltonii	WL3197	64	p1	(T)10	10	127774	127783	IR
Artemisia waltonii	WL3197	65	p4	(ATTG)3	12	146635	146646	IR
Artemisia waltonii	WL3197	66	p1	(A)10	10	150957	150966	IR
Artemisia jilongensis	WL2903	1	p1	(A)12	12	1673	1684	LSC
Artemisia jilongensis	WL2903	2	p1	(T)15	15	1958	1972	LSC
Artemisia jilongensis	WL2903	3	p1	(A)10	10	4059	4068	LSC
Artemisia jilongensis	WL2903	4	p1	(A)10	10	4744	4753	LSC
Artemisia jilongensis	WL2903	5	p1	(C)11	11	5458	5468	LSC
Artemisia jilongensis	WL2903	6	p3	(ATA)6	18	5678	5695	LSC
Artemisia jilongensis	WL2903	7	p4	(AAAT)3	12	6618	6629	LSC
Artemisia jilongensis	WL2903	8	p1	(A)11	11	9724	9734	LSC
Artemisia jilongensis	WL2903	9	p2	(AT)6	12	10282	10293	LSC
Artemisia jilongensis	WL2903	10	p4	(TAAT)3	12	10593	10604	LSC
Artemisia jilongensis	WL2903	11	p1	(A)11	11	11271	11281	LSC
Artemisia jilongensis	WL2903	12	p1	(T)19	19	12728	12746	LSC
Artemisia jilongensis	WL2903	13	p1	(A)10	10	13422	13431	LSC
Artemisia jilongensis	WL2903	14	p1	(A)10	10	18045	18054	LSC
Artemisia jilongensis	WL2903	15	p1	(A)10	10	18465	18474	LSC
Artemisia jilongensis	WL2903	16	p2	(TA)5	10	18688	18697	LSC
Artemisia jilongensis	WL2903	17	p1	(T)12	12	25006	25017	LSC
Artemisia jilongensis	WL2903	18	p1	(T)10	10	26096	26105	LSC
Artemisia jilongensis	WL2903	19	p4	(ATTT)2	8	28028	28035	LSC
Artemisia jilongensis	WL2903	20	p1	(T)16	16	28038	28053	LSC
Artemisia jilongensis	WL2903	21	p1	(T)18	18	29629	29646	LSC
Artemisia jilongensis	WL2903	22	p1	(A)14	14	29853	29866	LSC
Artemisia jilongensis	WL2903	23	p4	(AATA)2	8	29982	29989	LSC
Artemisia jilongensis	WL2903	24	p2	(AT)4	8	29993	30000	LSC
Artemisia jilongensis	WL2903	25	p2	(AT)7	14	30913	30926	LSC
Artemisia jilongensis	WL2903	26	p2	(TA)6	12	31056	31067	LSC
Artemisia jilongensis	WL2903	27	p3	(TTC)4	12	34546	34557	LSC
Artemisia jilongensis	WL2903	28	p1	(T)11	11	34735	34745	LSC
Artemisia jilongensis	WL2903	29	p2	(AT)6	12	35734	35745	LSC
Artemisia jilongensis	WL2903	30	p1	(A)13	13	41655	41667	LSC
Artemisia jilongensis	WL2903	31	p1	(T)10	10	43675	43684	LSC
Artemisia jilongensis	WL2903	32	p2	(AT)7	14	46259	46272	LSC
Artemisia jilongensis	WL2903	33	p1	(A)12	12	46368	46379	LSC
Artemisia jilongensis	WL2903	34	p4	(AATC)3	12	46991	47002	LSC
Artemisia jilongensis	WL2903	35	p1	(T)12	12	50278	50289	LSC
Artemisia jilongensis	WL2903	36	p4	(TTTA)3	12	50386	50397	LSC
Artemisia jilongensis	WL2903	37	p1	(T)10	10	52071	52080	LSC
Artemisia jilongensis	WL2903	38	p1	(T)15	15	54481	54495	LSC
Artemisia jilongensis	WL2903	39	p1	(T)11	11	56709	56719	LSC
Artemisia jilongensis	WL2903	40	p3	(ATT)4	12	60949	60960	LSC
Artemisia jilongensis	WL2903	41	p1	(T)14	14	62189	62202	LSC
Artemisia jilongensis	WL2903	42	p2	(TA)5	10	64256	64265	LSC
Artemisia jilongensis	WL2903	43	p5	(TATTA)3	15	64268	64282	LSC
Artemisia jilongensis	WL2903	44	p2	(TA)5	10	66782	66791	LSC
Artemisia jilongensis	WL2903	45	p4	(TATT)3	12	66836	66847	LSC
Artemisia jilongensis	WL2903	46	p1	(A)13	13	67318	67330	LSC
Artemisia jilongensis	WL2903	47	p1	(T)11	11	69426	69436	LSC
Artemisia jilongensis	WL2903	48	p1	(A)10	10	73113	73122	LSC
Artemisia jilongensis	WL2903	49	p1	(T)10	10	76935	76944	LSC
Artemisia jilongensis	WL2903	50	p1	(T)13	13	79352	79364	LSC
Artemisia jilongensis	WL2903	51	p1	(T)15	15	79854	79868	LSC
Artemisia jilongensis	WL2903	52	p4	(TTTC)4	16	81141	81156	LSC
Artemisia jilongensis	WL2903	53	p5	(TTATT)3	15	82720	82734	LSC
Artemisia jilongensis	WL2903	54	p1	(T)10	10	83055	83064	IR
Artemisia jilongensis	WL2903	55	p4	(CAAT)3	12	87375	87386	IR
Artemisia jilongensis	WL2903	56	p1	(A)10	10	106238	106247	IR
Artemisia jilongensis	WL2903	57	p4	(TTAA)3	12	107974	107985	SSC
Artemisia jilongensis	WL2903	58	p1	(T)10	10	110227	110236	SSC
Artemisia jilongensis	WL2903	59	p1	(T)12	12	110811	110822	SSC
Artemisia jilongensis	WL2903	60	p1	(A)10	10	111111	111120	SSC
Artemisia jilongensis	WL2903	61	p2	(AT)5	10	111581	111590	SSC
Artemisia jilongensis	WL2903	62	p4	(AATT)3	12	111736	111747	SSC
Artemisia jilongensis	WL2903	63	p4	(AATA)3	12	113835	113846	SSC
Artemisia jilongensis	WL2903	64	p4	(AATC)3	12	119080	119091	SSC
Artemisia jilongensis	WL2903	65	p3	(TTC)5	15	126103	126117	SSC
Artemisia jilongensis	WL2903	66	p1	(T)10	10	128010	128019	IR
Artemisia jilongensis	WL2903	67	p4	(ATTG)3	12	146871	146882	IR
Artemisia jilongensis	WL2903	68	p1	(A)10	10	151193	151202	IR
Artemisia bhutanica	WL2897	1	p1	(A)11	11	1679	1689	LSC
Artemisia bhutanica	WL2897	2	p1	(T)15	15	1964	1978	LSC
Artemisia bhutanica	WL2897	3	p1	(A)10	10	4065	4074	LSC
Artemisia bhutanica	WL2897	4	p1	(A)11	11	4750	4760	LSC
Artemisia bhutanica	WL2897	5	p1	(C)11	11	5465	5475	LSC
Artemisia bhutanica	WL2897	6	p3	(ATA)6	18	5685	5702	LSC
Artemisia bhutanica	WL2897	7	p4	(AAAT)3	12	6625	6636	LSC
Artemisia bhutanica	WL2897	8	p1	(A)11	11	9726	9736	LSC
Artemisia bhutanica	WL2897	9	p2	(AT)6	12	10284	10295	LSC
Artemisia bhutanica	WL2897	10	p4	(TAAT)3	12	10595	10606	LSC
Artemisia bhutanica	WL2897	11	p1	(A)11	11	11273	11283	LSC
Artemisia bhutanica	WL2897	12	p1	(T)20	20	12730	12749	LSC
Artemisia bhutanica	WL2897	13	p1	(A)10	10	13425	13434	LSC
Artemisia bhutanica	WL2897	14	p1	(A)10	10	18048	18057	LSC
Artemisia bhutanica	WL2897	15	p1	(A)10	10	18468	18477	LSC
Artemisia bhutanica	WL2897	16	p2	(TA)5	10	18691	18700	LSC
Artemisia bhutanica	WL2897	17	p1	(T)12	12	25009	25020	LSC
Artemisia bhutanica	WL2897	18	p1	(T)10	10	26099	26108	LSC
Artemisia bhutanica	WL2897	19	p4	(ATTT)2	8	28031	28038	LSC
Artemisia bhutanica	WL2897	20	p1	(T)13	13	28041	28053	LSC
Artemisia bhutanica	WL2897	21	p1	(T)16	16	29629	29644	LSC
Artemisia bhutanica	WL2897	22	p1	(A)13	13	29851	29863	LSC
Artemisia bhutanica	WL2897	23	p4	(AATA)2	8	29979	29986	LSC
Artemisia bhutanica	WL2897	24	p2	(AT)4	8	29990	29997	LSC
Artemisia bhutanica	WL2897	25	p2	(AT)7	14	30910	30923	LSC
Artemisia bhutanica	WL2897	26	p2	(TA)6	12	31053	31064	LSC
Artemisia bhutanica	WL2897	27	p3	(TTC)4	12	34543	34554	LSC
Artemisia bhutanica	WL2897	28	p1	(T)11	11	34732	34742	LSC
Artemisia bhutanica	WL2897	29	p2	(AT)6	12	35731	35742	LSC
Artemisia bhutanica	WL2897	30	p1	(A)13	13	41652	41664	LSC
Artemisia bhutanica	WL2897	31	p1	(T)10	10	43672	43681	LSC
Artemisia bhutanica	WL2897	32	p2	(AT)7	14	46256	46269	LSC
Artemisia bhutanica	WL2897	33	p1	(A)12	12	46365	46376	LSC
Artemisia bhutanica	WL2897	34	p4	(AATC)3	12	46988	46999	LSC
Artemisia bhutanica	WL2897	35	p1	(T)12	12	50275	50286	LSC
Artemisia bhutanica	WL2897	36	p4	(TTTA)3	12	50383	50394	LSC
Artemisia bhutanica	WL2897	37	p1	(T)10	10	52068	52077	LSC
Artemisia bhutanica	WL2897	38	p1	(T)14	14	54478	54491	LSC
Artemisia bhutanica	WL2897	39	p1	(T)11	11	56705	56715	LSC
Artemisia bhutanica	WL2897	40	p3	(ATT)4	12	60945	60956	LSC
Artemisia bhutanica	WL2897	41	p1	(T)17	17	62185	62201	LSC
Artemisia bhutanica	WL2897	42	p2	(TA)5	10	64255	64264	LSC
Artemisia bhutanica	WL2897	43	p2	(TA)5	10	66776	66785	LSC
Artemisia bhutanica	WL2897	44	p4	(TATT)3	12	66830	66841	LSC
Artemisia bhutanica	WL2897	45	p1	(A)13	13	67312	67324	LSC
Artemisia bhutanica	WL2897	46	p1	(T)11	11	69420	69430	LSC
Artemisia bhutanica	WL2897	47	p1	(A)11	11	73107	73117	LSC
Artemisia bhutanica	WL2897	48	p1	(T)10	10	76930	76939	LSC
Artemisia bhutanica	WL2897	49	p1	(T)13	13	79348	79360	LSC
Artemisia bhutanica	WL2897	50	p1	(T)15	15	79850	79864	LSC
Artemisia bhutanica	WL2897	51	p4	(TTTC)4	16	81137	81152	LSC
Artemisia bhutanica	WL2897	52	p5	(TTATT)3	15	82716	82730	LSC
Artemisia bhutanica	WL2897	53	p1	(T)10	10	83051	83060	IR
Artemisia bhutanica	WL2897	54	p4	(CAAT)3	12	87371	87382	IR
Artemisia bhutanica	WL2897	55	p1	(A)10	10	106234	106243	IR
Artemisia bhutanica	WL2897	56	p4	(TTAA)3	12	107970	107981	SSC
Artemisia bhutanica	WL2897	57	p1	(T)10	10	110223	110232	SSC
Artemisia bhutanica	WL2897	58	p1	(T)10	10	110807	110816	SSC
Artemisia bhutanica	WL2897	59	p1	(A)10	10	111105	111114	SSC
Artemisia bhutanica	WL2897	60	p2	(AT)5	10	111575	111584	SSC
Artemisia bhutanica	WL2897	61	p4	(AATT)3	12	111730	111741	SSC
Artemisia bhutanica	WL2897	62	p5	(AAATT)3	15	112383	112397	SSC
Artemisia bhutanica	WL2897	63	p4	(AATA)3	12	113829	113840	SSC
Artemisia bhutanica	WL2897	64	p4	(AATC)3	12	119074	119085	SSC
Artemisia bhutanica	WL2897	65	p3	(TTC)5	15	126097	126111	SSC
Artemisia bhutanica	WL2897	66	p1	(T)10	10	128004	128013	IR
Artemisia bhutanica	WL2897	67	p4	(ATTG)3	12	146865	146876	IR
Artemisia bhutanica	WL2897	68	p1	(A)10	10	151187	151196	IR
Artemisia nortonii	WL2827	1	p1	(A)16	16	1674	1689	LSC
Artemisia nortonii	WL2827	2	p1	(T)12	12	1957	1968	LSC
Artemisia nortonii	WL2827	3	p1	(A)10	10	4479	4488	LSC
Artemisia nortonii	WL2827	4	p1	(A)10	10	4722	4731	LSC
Artemisia nortonii	WL2827	5	p1	(C)10	10	5420	5429	LSC
Artemisia nortonii	WL2827	6	p3	(ATA)4	12	5639	5650	LSC
Artemisia nortonii	WL2827	7	p2	(AT)7	14	10215	10228	LSC
Artemisia nortonii	WL2827	8	p4	(TAAT)3	12	10519	10530	LSC
Artemisia nortonii	WL2827	9	p1	(A)17	17	11200	11216	LSC
Artemisia nortonii	WL2827	10	p1	(T)17	17	12644	12660	LSC
Artemisia nortonii	WL2827	11	p1	(A)10	10	13336	13345	LSC
Artemisia nortonii	WL2827	12	p1	(A)10	10	17975	17984	LSC
Artemisia nortonii	WL2827	13	p1	(A)10	10	18401	18410	LSC
Artemisia nortonii	WL2827	14	p2	(TA)5	10	18624	18633	LSC
Artemisia nortonii	WL2827	15	p1	(T)11	11	23217	23227	LSC
Artemisia nortonii	WL2827	16	p1	(T)14	14	24948	24961	LSC
Artemisia nortonii	WL2827	17	p1	(T)10	10	26051	26060	LSC
Artemisia nortonii	WL2827	18	p4	(ATTT)2	8	27963	27970	LSC
Artemisia nortonii	WL2827	19	p1	(T)12	12	27973	27984	LSC
Artemisia nortonii	WL2827	20	p1	(T)13	13	29560	29572	LSC
Artemisia nortonii	WL2827	21	p1	(A)13	13	29779	29791	LSC
Artemisia nortonii	WL2827	22	p4	(AATA)2	8	29907	29914	LSC
Artemisia nortonii	WL2827	23	p2	(AT)4	8	29918	29925	LSC
Artemisia nortonii	WL2827	24	p2	(AT)5	10	30838	30847	LSC
Artemisia nortonii	WL2827	25	p2	(TA)6	12	30977	30988	LSC
Artemisia nortonii	WL2827	26	p1	(T)10	10	30989	30998	LSC
Artemisia nortonii	WL2827	27	p3	(TTC)4	12	34458	34469	LSC
Artemisia nortonii	WL2827	28	p1	(T)12	12	34647	34658	LSC
Artemisia nortonii	WL2827	29	p1	(A)11	11	35511	35521	LSC
Artemisia nortonii	WL2827	30	p2	(AT)6	12	35650	35661	LSC
Artemisia nortonii	WL2827	31	p1	(T)10	10	41571	41580	LSC
Artemisia nortonii	WL2827	32	p1	(A)11	11	41583	41593	LSC
Artemisia nortonii	WL2827	33	p1	(A)13	13	41761	41773	LSC
Artemisia nortonii	WL2827	34	p1	(T)12	12	43588	43599	LSC
Artemisia nortonii	WL2827	35	p2	(AT)7	14	46158	46171	LSC
Artemisia nortonii	WL2827	36	p1	(A)15	15	46258	46272	LSC
Artemisia nortonii	WL2827	37	p4	(AATC)3	12	46884	46895	LSC
Artemisia nortonii	WL2827	38	p4	(TTTA)3	12	50270	50281	LSC
Artemisia nortonii	WL2827	39	p1	(T)16	16	54414	54429	LSC
Artemisia nortonii	WL2827	40	p1	(T)15	15	56643	56657	LSC
Artemisia nortonii	WL2827	41	p3	(ATT)4	12	60875	60886	LSC
Artemisia nortonii	WL2827	42	p1	(T)12	12	62115	62126	LSC
Artemisia nortonii	WL2827	43	p3	(TTA)4	12	64187	64198	LSC
Artemisia nortonii	WL2827	44	p1	(T)10	10	64383	64392	LSC
Artemisia nortonii	WL2827	45	p2	(TA)5	10	66634	66643	LSC
Artemisia nortonii	WL2827	46	p4	(TATT)3	12	66688	66699	LSC
Artemisia nortonii	WL2827	47	p1	(A)10	10	67170	67179	LSC
Artemisia nortonii	WL2827	48	p1	(T)10	10	69273	69282	LSC
Artemisia nortonii	WL2827	49	p1	(T)10	10	76786	76795	LSC
Artemisia nortonii	WL2827	50	p1	(T)19	19	79203	79221	LSC
Artemisia nortonii	WL2827	51	p1	(T)15	15	79711	79725	LSC
Artemisia nortonii	WL2827	52	p4	(TTTC)4	16	80998	81013	LSC
Artemisia nortonii	WL2827	53	p3	(TTA)4	12	82582	82593	LSC
Artemisia nortonii	WL2827	54	p1	(T)10	10	82905	82914	IR
Artemisia nortonii	WL2827	55	p4	(CAAT)3	12	87225	87236	IR
Artemisia nortonii	WL2827	56	p1	(A)10	10	106088	106097	IR
Artemisia nortonii	WL2827	57	p4	(AATT)3	12	111574	111585	SSC
Artemisia nortonii	WL2827	58	p1	(T)10	10	111998	112007	SSC
Artemisia nortonii	WL2827	59	p4	(AATA)3	12	113656	113667	SSC
Artemisia nortonii	WL2827	60	p1	(A)10	10	115034	115043	SSC
Artemisia nortonii	WL2827	61	p1	(T)10	10	118497	118506	SSC
Artemisia nortonii	WL2827	62	p4	(AATC)3	12	118877	118888	SSC
Artemisia nortonii	WL2827	63	p1	(T)12	12	121345	121356	SSC
Artemisia nortonii	WL2827	64	p1	(T)10	10	127764	127773	IR
Artemisia nortonii	WL2827	65	p4	(ATTG)3	12	146625	146636	IR
Artemisia nortonii	WL2827	66	p1	(A)10	10	150947	150956	IR
Artemisia minor	WL2826	1	p1	(A)11	11	1675	1685	LSC
Artemisia minor	WL2826	2	p1	(T)13	13	1958	1970	LSC
Artemisia minor	WL2826	3	p1	(A)10	10	4040	4049	LSC
Artemisia minor	WL2826	4	p1	(A)10	10	4483	4492	LSC
Artemisia minor	WL2826	5	p4	(AAAT)3	12	6561	6572	LSC
Artemisia minor	WL2826	6	p1	(A)10	10	9669	9678	LSC
Artemisia minor	WL2826	7	p2	(AT)6	12	10220	10231	LSC
Artemisia minor	WL2826	8	p4	(TAAT)3	12	10531	10542	LSC
Artemisia minor	WL2826	9	p1	(T)21	21	12652	12672	LSC
Artemisia minor	WL2826	10	p1	(A)10	10	13348	13357	LSC
Artemisia minor	WL2826	11	p1	(T)10	10	16617	16626	LSC
Artemisia minor	WL2826	12	p1	(A)10	10	17970	17979	LSC
Artemisia minor	WL2826	13	p1	(A)10	10	18396	18405	LSC
Artemisia minor	WL2826	14	p2	(TA)5	10	18619	18628	LSC
Artemisia minor	WL2826	15	p1	(A)14	14	23085	23098	LSC
Artemisia minor	WL2826	16	p1	(T)10	10	24932	24941	LSC
Artemisia minor	WL2826	17	p4	(ATTT)2	8	27931	27938	LSC
Artemisia minor	WL2826	18	p1	(T)10	10	29525	29534	LSC
Artemisia minor	WL2826	19	p4	(ATTT)2	8	29536	29543	LSC
Artemisia minor	WL2826	20	p1	(T)9	9	29751	29759	LSC
Artemisia minor	WL2826	21	p1	(A)12	12	29751	29762	LSC
Artemisia minor	WL2826	22	p2	(AT)5	10	29903	29912	LSC
Artemisia minor	WL2826	23	p2	(AT)5	10	30824	30833	LSC
Artemisia minor	WL2826	24	p2	(TA)6	12	30963	30974	LSC
Artemisia minor	WL2826	25	p1	(T)10	10	30975	30984	LSC
Artemisia minor	WL2826	26	p5	(ATATA)3	15	31482	31496	LSC
Artemisia minor	WL2826	27	p3	(TTC)4	12	34463	34474	LSC
Artemisia minor	WL2826	28	p1	(T)11	11	34652	34662	LSC
Artemisia minor	WL2826	29	p1	(A)10	10	35514	35523	LSC
Artemisia minor	WL2826	30	p2	(AT)5	10	35652	35661	LSC
Artemisia minor	WL2826	31	p1	(A)11	11	41564	41574	LSC
Artemisia minor	WL2826	32	p2	(AT)6	12	41753	41764	LSC
Artemisia minor	WL2826	33	p1	(T)10	10	43583	43592	LSC
Artemisia minor	WL2826	34	p2	(AT)7	14	46171	46184	LSC
Artemisia minor	WL2826	35	p1	(A)13	13	46282	46294	LSC
Artemisia minor	WL2826	36	p4	(AATC)3	12	46906	46917	LSC
Artemisia minor	WL2826	37	p5	(ATACA)3	15	47677	47691	LSC
Artemisia minor	WL2826	38	p1	(T)10	10	50197	50206	LSC
Artemisia minor	WL2826	39	p4	(TTTA)3	12	50303	50314	LSC
Artemisia minor	WL2826	40	p1	(T)21	21	54381	54401	LSC
Artemisia minor	WL2826	41	p1	(T)12	12	56612	56623	LSC
Artemisia minor	WL2826	42	p2	(AT)5	10	58367	58376	LSC
Artemisia minor	WL2826	43	p2	(AT)5	10	59861	59870	LSC
Artemisia minor	WL2826	44	p1	(A)10	10	59880	59889	LSC
Artemisia minor	WL2826	45	p3	(ATT)4	12	60840	60851	LSC
Artemisia minor	WL2826	46	p2	(TA)5	10	64137	64146	LSC
Artemisia minor	WL2826	47	p3	(TTA)6	18	64148	64165	LSC
Artemisia minor	WL2826	48	p2	(TA)5	10	66592	66601	LSC
Artemisia minor	WL2826	49	p4	(TATT)3	12	66646	66657	LSC
Artemisia minor	WL2826	50	p1	(A)10	10	67128	67137	LSC
Artemisia minor	WL2826	51	p1	(T)10	10	69232	69241	LSC
Artemisia minor	WL2826	52	p1	(T)10	10	72747	72756	LSC
Artemisia minor	WL2826	53	p1	(A)10	10	72943	72952	LSC
Artemisia minor	WL2826	54	p1	(T)10	10	76770	76779	LSC
Artemisia minor	WL2826	55	p1	(T)14	14	79187	79200	LSC
Artemisia minor	WL2826	56	p1	(T)11	11	79690	79700	LSC
Artemisia minor	WL2826	57	p4	(TTTC)4	16	80971	80986	LSC
Artemisia minor	WL2826	58	p1	(T)11	11	82110	82120	LSC
Artemisia minor	WL2826	59	p5	(TTATT)3	15	82556	82570	LSC
Artemisia minor	WL2826	60	p1	(T)10	10	82883	82892	IR
Artemisia minor	WL2826	61	p4	(CAAT)3	12	87203	87214	IR
Artemisia minor	WL2826	62	p4	(TTAA)3	12	107797	107808	SSC
Artemisia minor	WL2826	63	p1	(T)14	14	110634	110647	SSC
Artemisia minor	WL2826	64	p1	(T)11	11	111987	111997	SSC
Artemisia minor	WL2826	65	p5	(AAATT)3	15	112205	112219	SSC
Artemisia minor	WL2826	66	p4	(AATA)3	12	113651	113662	SSC
Artemisia minor	WL2826	67	p1	(A)10	10	115029	115038	SSC
Artemisia minor	WL2826	68	p4	(AATC)3	12	118873	118884	SSC
Artemisia minor	WL2826	69	p1	(T)14	14	121351	121364	SSC
Artemisia minor	WL2826	70	p1	(A)12	12	125820	125831	IR
Artemisia minor	WL2826	71	p4	(ATTG)3	12	146680	146691	IR
Artemisia minor	WL2826	72	p1	(A)10	10	151002	151011	IR
Artemisia stricta	WL2673	1	p1	(T)10	10	1941	1950	LSC
Artemisia stricta	WL2673	2	p1	(T)10	10	1952	1961	LSC
Artemisia stricta	WL2673	3	p1	(A)10	10	4024	4033	LSC
Artemisia stricta	WL2673	4	p1	(A)12	12	4371	4382	LSC
Artemisia stricta	WL2673	5	p1	(A)10	10	4713	4722	LSC
Artemisia stricta	WL2673	6	p1	(C)10	10	5411	5420	LSC
Artemisia stricta	WL2673	7	p3	(ATA)4	12	5630	5641	LSC
Artemisia stricta	WL2673	8	p2	(AT)6	12	10223	10234	LSC
Artemisia stricta	WL2673	9	p4	(TAAT)3	12	10525	10536	LSC
Artemisia stricta	WL2673	10	p1	(A)10	10	11206	11215	LSC
Artemisia stricta	WL2673	11	p1	(T)19	19	12643	12661	LSC
Artemisia stricta	WL2673	12	p1	(A)10	10	13337	13346	LSC
Artemisia stricta	WL2673	13	p1	(A)10	10	17967	17976	LSC
Artemisia stricta	WL2673	14	p1	(A)10	10	18393	18402	LSC
Artemisia stricta	WL2673	15	p2	(TA)5	10	18616	18625	LSC
Artemisia stricta	WL2673	16	p1	(T)11	11	23209	23219	LSC
Artemisia stricta	WL2673	17	p1	(T)11	11	25935	25945	LSC
Artemisia stricta	WL2673	18	p4	(ATTT)2	8	27848	27855	LSC
Artemisia stricta	WL2673	19	p1	(T)11	11	27858	27868	LSC
Artemisia stricta	WL2673	20	p1	(T)11	11	29444	29454	LSC
Artemisia stricta	WL2673	21	p4	(AATA)2	8	29807	29814	LSC
Artemisia stricta	WL2673	22	p2	(AT)4	8	29818	29825	LSC
Artemisia stricta	WL2673	23	p1	(A)10	10	30295	30304	LSC
Artemisia stricta	WL2673	24	p2	(AT)5	10	30739	30748	LSC
Artemisia stricta	WL2673	25	p1	(T)17	17	30884	30900	LSC
Artemisia stricta	WL2673	26	p3	(TTC)4	12	34360	34371	LSC
Artemisia stricta	WL2673	27	p1	(T)11	11	34549	34559	LSC
Artemisia stricta	WL2673	28	p2	(AT)6	12	35563	35574	LSC
Artemisia stricta	WL2673	29	p1	(T)10	10	41484	41493	LSC
Artemisia stricta	WL2673	30	p1	(A)14	14	41496	41509	LSC
Artemisia stricta	WL2673	31	p1	(A)13	13	41677	41689	LSC
Artemisia stricta	WL2673	32	p2	(AT)7	14	46079	46092	LSC
Artemisia stricta	WL2673	33	p1	(A)12	12	46179	46190	LSC
Artemisia stricta	WL2673	34	p4	(AATC)3	12	46802	46813	LSC
Artemisia stricta	WL2673	35	p1	(T)10	10	50089	50098	LSC
Artemisia stricta	WL2673	36	p4	(TTTA)3	12	50195	50206	LSC
Artemisia stricta	WL2673	37	p4	(TTTA)3	12	50345	50356	LSC
Artemisia stricta	WL2673	38	p1	(T)18	18	54287	54304	LSC
Artemisia stricta	WL2673	39	p1	(T)12	12	56518	56529	LSC
Artemisia stricta	WL2673	40	p1	(T)12	12	61966	61977	LSC
Artemisia stricta	WL2673	41	p3	(TTA)4	12	64038	64049	LSC
Artemisia stricta	WL2673	42	p2	(TA)5	10	66520	66529	LSC
Artemisia stricta	WL2673	43	p4	(TATT)3	12	66574	66585	LSC
Artemisia stricta	WL2673	44	p1	(A)10	10	67056	67065	LSC
Artemisia stricta	WL2673	45	p1	(T)11	11	69158	69168	LSC
Artemisia stricta	WL2673	46	p1	(A)11	11	72859	72869	LSC
Artemisia stricta	WL2673	47	p1	(T)10	10	76669	76678	LSC
Artemisia stricta	WL2673	48	p1	(T)17	17	79086	79102	LSC
Artemisia stricta	WL2673	49	p1	(T)11	11	79592	79602	LSC
Artemisia stricta	WL2673	50	p4	(TTTC)4	16	80890	80905	LSC
Artemisia stricta	WL2673	51	p1	(T)10	10	82791	82800	IR
Artemisia stricta	WL2673	52	p4	(CAAT)3	12	87102	87113	IR
Artemisia stricta	WL2673	53	p1	(A)10	10	105946	105955	IR
Artemisia stricta	WL2673	54	p4	(AATT)3	12	111427	111438	SSC
Artemisia stricta	WL2673	55	p1	(A)10	10	111723	111732	SSC
Artemisia stricta	WL2673	56	p1	(T)10	10	111863	111872	SSC
Artemisia stricta	WL2673	57	p5	(AAATT)3	15	112080	112094	SSC
Artemisia stricta	WL2673	58	p4	(AATA)3	12	113526	113537	SSC
Artemisia stricta	WL2673	59	p1	(A)10	10	114904	114913	SSC
Artemisia stricta	WL2673	60	p4	(AATC)3	12	118660	118671	SSC
Artemisia stricta	WL2673	61	p1	(T)10	10	121136	121145	SSC
Artemisia stricta	WL2673	62	p3	(TTC)5	15	125627	125641	SSC
Artemisia stricta	WL2673	63	p1	(T)10	10	127534	127543	IR
Artemisia stricta	WL2673	64	p4	(ATTG)3	12	146376	146387	IR
Artemisia stricta	WL2673	65	p1	(A)10	10	150689	150698	IR
Artemisia stracheyi	WL2672	1	p1	(A)10	10	1678	1687	LSC
Artemisia stracheyi	WL2672	2	p1	(T)15	15	1962	1976	LSC
Artemisia stracheyi	WL2672	3	p3	(ATT)5	15	1993	2007	LSC
Artemisia stracheyi	WL2672	4	p4	(TTAT)3	12	2014	2025	LSC
Artemisia stracheyi	WL2672	5	p1	(A)11	11	4049	4059	LSC
Artemisia stracheyi	WL2672	6	p1	(A)10	10	4750	4759	LSC
Artemisia stracheyi	WL2672	7	p2	(AT)6	12	4822	4833	LSC
Artemisia stracheyi	WL2672	8	p1	(C)10	10	5454	5463	LSC
Artemisia stracheyi	WL2672	9	p4	(AAAT)3	12	6599	6610	LSC
Artemisia stracheyi	WL2672	10	p2	(AT)6	12	10257	10268	LSC
Artemisia stracheyi	WL2672	11	p4	(TAAT)3	12	10568	10579	LSC
Artemisia stracheyi	WL2672	12	p1	(T)20	20	12681	12700	LSC
Artemisia stracheyi	WL2672	13	p1	(A)10	10	13376	13385	LSC
Artemisia stracheyi	WL2672	14	p1	(A)10	10	17997	18006	LSC
Artemisia stracheyi	WL2672	15	p1	(A)10	10	18423	18432	LSC
Artemisia stracheyi	WL2672	16	p2	(TA)5	10	18646	18655	LSC
Artemisia stracheyi	WL2672	17	p1	(A)10	10	23123	23132	LSC
Artemisia stracheyi	WL2672	18	p1	(T)10	10	23238	23247	LSC
Artemisia stracheyi	WL2672	19	p1	(T)10	10	24968	24977	LSC
Artemisia stracheyi	WL2672	20	p1	(T)10	10	26061	26070	LSC
Artemisia stracheyi	WL2672	21	p4	(ATTT)2	8	27973	27980	LSC
Artemisia stracheyi	WL2672	22	p1	(T)12	12	27983	27994	LSC
Artemisia stracheyi	WL2672	23	p1	(T)19	19	29571	29589	LSC
Artemisia stracheyi	WL2672	24	p2	(AT)5	10	29931	29940	LSC
Artemisia stracheyi	WL2672	25	p2	(AT)5	10	30852	30861	LSC
Artemisia stracheyi	WL2672	26	p2	(TA)6	12	30991	31002	LSC
Artemisia stracheyi	WL2672	27	p3	(TTC)4	12	34487	34498	LSC
Artemisia stracheyi	WL2672	28	p2	(AT)6	12	35673	35684	LSC
Artemisia stracheyi	WL2672	29	p1	(A)10	10	41614	41623	LSC
Artemisia stracheyi	WL2672	30	p1	(A)10	10	41795	41804	LSC
Artemisia stracheyi	WL2672	31	p2	(AT)7	14	41806	41819	LSC
Artemisia stracheyi	WL2672	32	p1	(T)10	10	43634	43643	LSC
Artemisia stracheyi	WL2672	33	p1	(A)20	20	46305	46324	LSC
Artemisia stracheyi	WL2672	34	p4	(AATC)3	12	46936	46947	LSC
Artemisia stracheyi	WL2672	35	p1	(T)10	10	50223	50232	LSC
Artemisia stracheyi	WL2672	36	p4	(TTTA)3	12	50329	50340	LSC
Artemisia stracheyi	WL2672	37	p1	(T)15	15	54415	54429	LSC
Artemisia stracheyi	WL2672	38	p1	(T)13	13	56643	56655	LSC
Artemisia stracheyi	WL2672	39	p5	(ATAAA)3	15	56738	56752	LSC
Artemisia stracheyi	WL2672	40	p3	(ATT)4	12	60897	60908	LSC
Artemisia stracheyi	WL2672	41	p1	(T)10	10	62137	62146	LSC
Artemisia stracheyi	WL2672	42	p2	(TA)5	10	64236	64245	LSC
Artemisia stracheyi	WL2672	43	p3	(TTA)6	18	64247	64264	LSC
Artemisia stracheyi	WL2672	44	p2	(TA)5	10	66727	66736	LSC
Artemisia stracheyi	WL2672	45	p4	(TATT)3	12	66781	66792	LSC
Artemisia stracheyi	WL2672	46	p1	(A)11	11	67263	67273	LSC
Artemisia stracheyi	WL2672	47	p2	(AT)7	14	67353	67366	LSC
Artemisia stracheyi	WL2672	48	p1	(T)10	10	69366	69375	LSC
Artemisia stracheyi	WL2672	49	p1	(A)10	10	73098	73107	LSC
Artemisia stracheyi	WL2672	50	p1	(T)10	10	76921	76930	LSC
Artemisia stracheyi	WL2672	51	p1	(T)15	15	79338	79352	LSC
Artemisia stracheyi	WL2672	52	p1	(T)14	14	79842	79855	LSC
Artemisia stracheyi	WL2672	53	p4	(TTTC)4	16	81128	81143	LSC
Artemisia stracheyi	WL2672	54	p5	(TTATT)2	10	82713	82722	LSC
Artemisia stracheyi	WL2672	55	p2	(AT)5	10	82801	82810	LSC
Artemisia stracheyi	WL2672	56	p4	(CAAT)3	12	87429	87440	IR
Artemisia stracheyi	WL2672	57	p1	(T)10	10	101390	101399	IR
Artemisia stracheyi	WL2672	58	p4	(TTAA)3	12	108031	108042	SSC
Artemisia stracheyi	WL2672	59	p1	(T)11	11	110284	110294	SSC
Artemisia stracheyi	WL2672	60	p1	(T)10	10	110860	110869	SSC
Artemisia stracheyi	WL2672	61	p4	(AATT)3	12	111780	111791	SSC
Artemisia stracheyi	WL2672	62	p5	(AAATT)3	15	112461	112475	SSC
Artemisia stracheyi	WL2672	63	p4	(AATA)3	12	113908	113919	SSC
Artemisia stracheyi	WL2672	64	p1	(A)10	10	115286	115295	SSC
Artemisia stracheyi	WL2672	65	p4	(TATT)3	12	118529	118540	SSC
Artemisia stracheyi	WL2672	66	p4	(AATC)3	12	119143	119154	SSC
Artemisia stracheyi	WL2672	67	p3	(TTC)5	15	126157	126171	SSC
Artemisia stracheyi	WL2672	68	p1	(A)10	10	132966	132975	IR
Artemisia stracheyi	WL2672	69	p4	(ATTG)3	12	146925	146936	IR
Artemisia mairei	WL2569	1	p1	(A)10	10	1674	1683	LSC
Artemisia mairei	WL2569	2	p1	(T)11	11	1951	1961	LSC
Artemisia mairei	WL2569	3	p1	(A)10	10	4030	4039	LSC
Artemisia mairei	WL2569	4	p1	(A)10	10	4474	4483	LSC
Artemisia mairei	WL2569	5	p1	(A)14	14	4717	4730	LSC
Artemisia mairei	WL2569	6	p1	(C)12	12	5419	5430	LSC
Artemisia mairei	WL2569	7	p3	(ATA)4	12	5640	5651	LSC
Artemisia mairei	WL2569	8	p1	(T)10	10	8357	8366	LSC
Artemisia mairei	WL2569	9	p2	(AT)6	12	10229	10240	LSC
Artemisia mairei	WL2569	10	p4	(TAAT)3	12	10531	10542	LSC
Artemisia mairei	WL2569	11	p1	(A)12	12	11213	11224	LSC
Artemisia mairei	WL2569	12	p1	(T)19	19	12652	12670	LSC
Artemisia mairei	WL2569	13	p1	(A)10	10	13346	13355	LSC
Artemisia mairei	WL2569	14	p1	(A)10	10	17985	17994	LSC
Artemisia mairei	WL2569	15	p1	(A)10	10	18411	18420	LSC
Artemisia mairei	WL2569	16	p2	(TA)5	10	18634	18643	LSC
Artemisia mairei	WL2569	17	p1	(T)13	13	24956	24968	LSC
Artemisia mairei	WL2569	18	p1	(T)10	10	26047	26056	LSC
Artemisia mairei	WL2569	19	p4	(ATTT)2	8	27959	27966	LSC
Artemisia mairei	WL2569	20	p1	(T)11	11	27969	27979	LSC
Artemisia mairei	WL2569	21	p1	(T)12	12	29555	29566	LSC
Artemisia mairei	WL2569	22	p1	(A)11	11	29774	29784	LSC
Artemisia mairei	WL2569	23	p4	(AATA)2	8	29900	29907	LSC
Artemisia mairei	WL2569	24	p2	(AT)4	8	29911	29918	LSC
Artemisia mairei	WL2569	25	p2	(AT)5	10	30831	30840	LSC
Artemisia mairei	WL2569	26	p2	(TA)6	12	30970	30981	LSC
Artemisia mairei	WL2569	27	p1	(T)11	11	30982	30992	LSC
Artemisia mairei	WL2569	28	p3	(TTC)4	12	34452	34463	LSC
Artemisia mairei	WL2569	29	p1	(A)12	12	35517	35528	LSC
Artemisia mairei	WL2569	30	p2	(AT)6	12	35657	35668	LSC
Artemisia mairei	WL2569	31	p1	(T)11	11	41578	41588	LSC
Artemisia mairei	WL2569	32	p1	(A)12	12	41591	41602	LSC
Artemisia mairei	WL2569	33	p1	(A)12	12	41770	41781	LSC
Artemisia mairei	WL2569	34	p1	(T)11	11	43594	43604	LSC
Artemisia mairei	WL2569	35	p2	(AT)7	14	46174	46187	LSC
Artemisia mairei	WL2569	36	p1	(A)15	15	46274	46288	LSC
Artemisia mairei	WL2569	37	p4	(AATC)3	12	46900	46911	LSC
Artemisia mairei	WL2569	38	p4	(TTTA)3	12	50286	50297	LSC
Artemisia mairei	WL2569	39	p1	(T)14	14	54380	54393	LSC
Artemisia mairei	WL2569	40	p1	(T)10	10	56607	56616	LSC
Artemisia mairei	WL2569	41	p3	(ATT)4	12	60829	60840	LSC
Artemisia mairei	WL2569	42	p1	(T)11	11	62069	62079	LSC
Artemisia mairei	WL2569	43	p5	(TATTA)2	10	64141	64150	LSC
Artemisia mairei	WL2569	44	p3	(TAT)3	9	64154	64162	LSC
Artemisia mairei	WL2569	45	p2	(TA)5	10	66637	66646	LSC
Artemisia mairei	WL2569	46	p4	(TATT)3	12	66691	66702	LSC
Artemisia mairei	WL2569	47	p1	(A)10	10	67173	67182	LSC
Artemisia mairei	WL2569	48	p1	(T)10	10	69276	69285	LSC
Artemisia mairei	WL2569	49	p1	(T)10	10	72773	72782	LSC
Artemisia mairei	WL2569	50	p1	(A)10	10	72969	72978	LSC
Artemisia mairei	WL2569	51	p1	(T)10	10	76791	76800	LSC
Artemisia mairei	WL2569	52	p1	(T)18	18	79208	79225	LSC
Artemisia mairei	WL2569	53	p1	(T)18	18	79715	79732	LSC
Artemisia mairei	WL2569	54	p4	(TTTC)4	16	81005	81020	LSC
Artemisia mairei	WL2569	55	p1	(T)10	10	82906	82915	IR
Artemisia mairei	WL2569	56	p4	(CAAT)3	12	87226	87237	IR
Artemisia mairei	WL2569	57	p1	(A)10	10	106083	106092	IR
Artemisia mairei	WL2569	58	p4	(AATT)3	12	111576	111587	SSC
Artemisia mairei	WL2569	59	p1	(T)14	14	112011	112024	SSC
Artemisia mairei	WL2569	60	p5	(AAATT)3	15	112232	112246	SSC
Artemisia mairei	WL2569	61	p4	(AATA)3	12	113678	113689	SSC
Artemisia mairei	WL2569	62	p1	(A)12	12	115056	115067	SSC
Artemisia mairei	WL2569	63	p1	(T)10	10	118521	118530	SSC
Artemisia mairei	WL2569	64	p4	(AATC)3	12	118901	118912	SSC
Artemisia mairei	WL2569	65	p1	(T)13	13	121376	121388	SSC
Artemisia mairei	WL2569	66	p1	(T)10	10	127787	127796	IR
Artemisia mairei	WL2569	67	p4	(ATTG)3	12	146642	146653	IR
Artemisia mairei	WL2569	68	p1	(A)10	10	150964	150973	IR
Artemisia comaiensis	WL2489	1	p1	(A)11	11	1673	1683	LSC
Artemisia comaiensis	WL2489	2	p1	(T)10	10	1947	1956	LSC
Artemisia comaiensis	WL2489	3	p1	(T)16	16	1958	1973	LSC
Artemisia comaiensis	WL2489	4	p1	(A)11	11	4744	4754	LSC
Artemisia comaiensis	WL2489	5	p1	(C)10	10	5459	5468	LSC
Artemisia comaiensis	WL2489	6	p3	(ATA)6	18	5678	5695	LSC
Artemisia comaiensis	WL2489	7	p4	(AAAT)3	12	6618	6629	LSC
Artemisia comaiensis	WL2489	8	p1	(A)11	11	9719	9729	LSC
Artemisia comaiensis	WL2489	9	p2	(AT)6	12	10277	10288	LSC
Artemisia comaiensis	WL2489	10	p4	(TAAT)3	12	10588	10599	LSC
Artemisia comaiensis	WL2489	11	p1	(A)12	12	11266	11277	LSC
Artemisia comaiensis	WL2489	12	p1	(T)19	19	12724	12742	LSC
Artemisia comaiensis	WL2489	13	p1	(A)10	10	13418	13427	LSC
Artemisia comaiensis	WL2489	14	p1	(A)10	10	18041	18050	LSC
Artemisia comaiensis	WL2489	15	p1	(A)10	10	18461	18470	LSC
Artemisia comaiensis	WL2489	16	p2	(TA)5	10	18684	18693	LSC
Artemisia comaiensis	WL2489	17	p1	(T)12	12	25002	25013	LSC
Artemisia comaiensis	WL2489	18	p1	(T)10	10	26092	26101	LSC
Artemisia comaiensis	WL2489	19	p4	(ATTT)2	8	28024	28031	LSC
Artemisia comaiensis	WL2489	20	p1	(T)16	16	28034	28049	LSC
Artemisia comaiensis	WL2489	21	p1	(T)16	16	29625	29640	LSC
Artemisia comaiensis	WL2489	22	p1	(A)12	12	29847	29858	LSC
Artemisia comaiensis	WL2489	23	p4	(AATA)2	8	29974	29981	LSC
Artemisia comaiensis	WL2489	24	p2	(AT)4	8	29985	29992	LSC
Artemisia comaiensis	WL2489	25	p2	(AT)7	14	30905	30918	LSC
Artemisia comaiensis	WL2489	26	p2	(TA)6	12	31048	31059	LSC
Artemisia comaiensis	WL2489	27	p3	(TTC)4	12	34538	34549	LSC
Artemisia comaiensis	WL2489	28	p1	(T)11	11	34727	34737	LSC
Artemisia comaiensis	WL2489	29	p2	(AT)6	12	35726	35737	LSC
Artemisia comaiensis	WL2489	30	p1	(A)13	13	41647	41659	LSC
Artemisia comaiensis	WL2489	31	p1	(T)10	10	43667	43676	LSC
Artemisia comaiensis	WL2489	32	p2	(AT)7	14	46251	46264	LSC
Artemisia comaiensis	WL2489	33	p1	(A)13	13	46360	46372	LSC
Artemisia comaiensis	WL2489	34	p4	(AATC)3	12	46984	46995	LSC
Artemisia comaiensis	WL2489	35	p1	(T)12	12	50271	50282	LSC
Artemisia comaiensis	WL2489	36	p4	(TTTA)3	12	50379	50390	LSC
Artemisia comaiensis	WL2489	37	p1	(T)10	10	52064	52073	LSC
Artemisia comaiensis	WL2489	38	p1	(T)14	14	54474	54487	LSC
Artemisia comaiensis	WL2489	39	p1	(T)11	11	56701	56711	LSC
Artemisia comaiensis	WL2489	40	p3	(ATT)4	12	60941	60952	LSC
Artemisia comaiensis	WL2489	41	p1	(T)15	15	62181	62195	LSC
Artemisia comaiensis	WL2489	42	p2	(TA)5	10	64249	64258	LSC
Artemisia comaiensis	WL2489	43	p2	(TA)5	10	66770	66779	LSC
Artemisia comaiensis	WL2489	44	p4	(TATT)3	12	66831	66842	LSC
Artemisia comaiensis	WL2489	45	p1	(A)12	12	67313	67324	LSC
Artemisia comaiensis	WL2489	46	p1	(T)11	11	69420	69430	LSC
Artemisia comaiensis	WL2489	47	p1	(A)10	10	73107	73116	LSC
Artemisia comaiensis	WL2489	48	p1	(T)10	10	76929	76938	LSC
Artemisia comaiensis	WL2489	49	p1	(T)13	13	79347	79359	LSC
Artemisia comaiensis	WL2489	50	p1	(T)15	15	79849	79863	LSC
Artemisia comaiensis	WL2489	51	p4	(TTTC)4	16	81136	81151	LSC
Artemisia comaiensis	WL2489	52	p5	(TTATT)3	15	82715	82729	LSC
Artemisia comaiensis	WL2489	53	p1	(T)10	10	83056	83065	IR
Artemisia comaiensis	WL2489	54	p4	(CAAT)3	12	87376	87387	IR
Artemisia comaiensis	WL2489	55	p1	(A)11	11	106239	106249	IR
Artemisia comaiensis	WL2489	56	p4	(TTAA)3	12	107976	107987	SSC
Artemisia comaiensis	WL2489	57	p1	(T)10	10	110229	110238	SSC
Artemisia comaiensis	WL2489	58	p1	(T)10	10	110813	110822	SSC
Artemisia comaiensis	WL2489	59	p1	(A)10	10	111111	111120	SSC
Artemisia comaiensis	WL2489	60	p2	(AT)5	10	111581	111590	SSC
Artemisia comaiensis	WL2489	61	p4	(AATT)3	12	111736	111747	SSC
Artemisia comaiensis	WL2489	62	p5	(AAATT)3	15	112389	112403	SSC
Artemisia comaiensis	WL2489	63	p4	(AATA)3	12	113835	113846	SSC
Artemisia comaiensis	WL2489	64	p4	(AATC)3	12	119102	119113	SSC
Artemisia comaiensis	WL2489	65	p3	(TTC)5	15	126125	126139	SSC
Artemisia comaiensis	WL2489	66	p1	(T)11	11	128032	128042	IR
Artemisia comaiensis	WL2489	67	p4	(ATTG)3	12	146894	146905	IR
Artemisia comaiensis	WL2489	68	p1	(A)10	10	151216	151225	IR
Artemisia viscidissima	WL2423	1	p1	(A)12	12	1673	1684	LSC
Artemisia viscidissima	WL2423	2	p1	(T)15	15	1956	1970	LSC
Artemisia viscidissima	WL2423	3	p1	(A)10	10	4057	4066	LSC
Artemisia viscidissima	WL2423	4	p1	(A)11	11	4742	4752	LSC
Artemisia viscidissima	WL2423	5	p1	(C)11	11	5457	5467	LSC
Artemisia viscidissima	WL2423	6	p3	(ATA)4	12	5677	5688	LSC
Artemisia viscidissima	WL2423	7	p4	(AAAT)3	12	6619	6630	LSC
Artemisia viscidissima	WL2423	8	p1	(A)10	10	9720	9729	LSC
Artemisia viscidissima	WL2423	9	p2	(AT)6	12	10277	10288	LSC
Artemisia viscidissima	WL2423	10	p4	(TAAT)3	12	10588	10599	LSC
Artemisia viscidissima	WL2423	11	p1	(A)11	11	11261	11271	LSC
Artemisia viscidissima	WL2423	12	p1	(T)17	17	12718	12734	LSC
Artemisia viscidissima	WL2423	13	p1	(A)10	10	13410	13419	LSC
Artemisia viscidissima	WL2423	14	p1	(A)10	10	18032	18041	LSC
Artemisia viscidissima	WL2423	15	p1	(A)10	10	18452	18461	LSC
Artemisia viscidissima	WL2423	16	p2	(TA)5	10	18675	18684	LSC
Artemisia viscidissima	WL2423	17	p1	(T)12	12	24993	25004	LSC
Artemisia viscidissima	WL2423	18	p1	(T)10	10	26083	26092	LSC
Artemisia viscidissima	WL2423	19	p4	(ATTT)2	8	28035	28042	LSC
Artemisia viscidissima	WL2423	20	p1	(T)11	11	28045	28055	LSC
Artemisia viscidissima	WL2423	21	p1	(T)16	16	29631	29646	LSC
Artemisia viscidissima	WL2423	22	p1	(A)13	13	29853	29865	LSC
Artemisia viscidissima	WL2423	23	p4	(AATA)2	8	29981	29988	LSC
Artemisia viscidissima	WL2423	24	p2	(AT)4	8	29992	29999	LSC
Artemisia viscidissima	WL2423	25	p2	(AT)5	10	30912	30921	LSC
Artemisia viscidissima	WL2423	26	p2	(TA)6	12	31051	31062	LSC
Artemisia viscidissima	WL2423	27	p3	(TTC)4	12	34541	34552	LSC
Artemisia viscidissima	WL2423	28	p1	(T)10	10	34730	34739	LSC
Artemisia viscidissima	WL2423	29	p2	(AT)8	16	35728	35743	LSC
Artemisia viscidissima	WL2423	30	p2	(AT)5	10	35745	35754	LSC
Artemisia viscidissima	WL2423	31	p1	(T)10	10	41640	41649	LSC
Artemisia viscidissima	WL2423	32	p1	(A)13	13	41652	41664	LSC
Artemisia viscidissima	WL2423	33	p1	(T)10	10	43672	43681	LSC
Artemisia viscidissima	WL2423	34	p2	(AT)7	14	46249	46262	LSC
Artemisia viscidissima	WL2423	35	p1	(A)19	19	46352	46370	LSC
Artemisia viscidissima	WL2423	36	p4	(AATC)3	12	46982	46993	LSC
Artemisia viscidissima	WL2423	37	p1	(T)13	13	50269	50281	LSC
Artemisia viscidissima	WL2423	38	p4	(TTTA)3	12	50378	50389	LSC
Artemisia viscidissima	WL2423	39	p1	(T)14	14	54472	54485	LSC
Artemisia viscidissima	WL2423	40	p1	(T)10	10	56699	56708	LSC
Artemisia viscidissima	WL2423	41	p1	(A)10	10	59978	59987	LSC
Artemisia viscidissima	WL2423	42	p3	(ATT)4	12	60940	60951	LSC
Artemisia viscidissima	WL2423	43	p1	(T)12	12	62180	62191	LSC
Artemisia viscidissima	WL2423	44	p2	(TA)5	10	64247	64256	LSC
Artemisia viscidissima	WL2423	45	p5	(TATTA)3	15	64259	64273	LSC
Artemisia viscidissima	WL2423	46	p2	(TA)5	10	66765	66774	LSC
Artemisia viscidissima	WL2423	47	p4	(TATT)3	12	66819	66830	LSC
Artemisia viscidissima	WL2423	48	p1	(A)11	11	67301	67311	LSC
Artemisia viscidissima	WL2423	49	p1	(T)10	10	69407	69416	LSC
Artemisia viscidissima	WL2423	50	p1	(A)11	11	73093	73103	LSC
Artemisia viscidissima	WL2423	51	p1	(T)10	10	76916	76925	LSC
Artemisia viscidissima	WL2423	52	p1	(T)13	13	79334	79346	LSC
Artemisia viscidissima	WL2423	53	p1	(T)15	15	79836	79850	LSC
Artemisia viscidissima	WL2423	54	p4	(TTTC)4	16	81123	81138	LSC
Artemisia viscidissima	WL2423	55	p5	(TTATT)3	15	82702	82716	LSC
Artemisia viscidissima	WL2423	56	p1	(T)10	10	83037	83046	IR
Artemisia viscidissima	WL2423	57	p4	(CAAT)3	12	87357	87368	IR
Artemisia viscidissima	WL2423	58	p1	(A)11	11	106220	106230	IR
Artemisia viscidissima	WL2423	59	p4	(TTAA)3	12	107957	107968	SSC
Artemisia viscidissima	WL2423	60	p1	(T)10	10	110210	110219	SSC
Artemisia viscidissima	WL2423	61	p1	(T)11	11	110794	110804	SSC
Artemisia viscidissima	WL2423	62	p1	(A)10	10	111093	111102	SSC
Artemisia viscidissima	WL2423	63	p2	(AT)5	10	111555	111564	SSC
Artemisia viscidissima	WL2423	64	p4	(AATT)3	12	111710	111721	SSC
Artemisia viscidissima	WL2423	65	p1	(T)10	10	112147	112156	SSC
Artemisia viscidissima	WL2423	66	p5	(AAATT)3	15	112364	112378	SSC
Artemisia viscidissima	WL2423	67	p4	(AATA)3	12	113810	113821	SSC
Artemisia viscidissima	WL2423	68	p4	(AATC)3	12	119045	119056	SSC
Artemisia viscidissima	WL2423	69	p3	(TTC)5	15	126068	126082	SSC
Artemisia viscidissima	WL2423	70	p1	(T)11	11	127975	127985	IR
Artemisia viscidissima	WL2423	71	p4	(ATTG)3	12	146837	146848	IR
Artemisia viscidissima	WL2423	72	p1	(A)10	10	151159	151168	IR
Artemisia phyllobotrys	WL2339	1	p1	(A)11	11	1673	1683	LSC
Artemisia phyllobotrys	WL2339	2	p1	(T)14	14	1957	1970	LSC
Artemisia phyllobotrys	WL2339	3	p1	(A)10	10	4404	4413	LSC
Artemisia phyllobotrys	WL2339	4	p1	(C)12	12	5440	5451	LSC
Artemisia phyllobotrys	WL2339	5	p3	(ATA)4	12	5661	5672	LSC
Artemisia phyllobotrys	WL2339	6	p4	(AAAT)3	12	6600	6611	LSC
Artemisia phyllobotrys	WL2339	7	p1	(A)11	11	9701	9711	LSC
Artemisia phyllobotrys	WL2339	8	p2	(AT)10	20	10253	10272	LSC
Artemisia phyllobotrys	WL2339	9	p4	(TAAT)3	12	10579	10590	LSC
Artemisia phyllobotrys	WL2339	10	p1	(A)13	13	11257	11269	LSC
Artemisia phyllobotrys	WL2339	11	p1	(T)15	15	12701	12715	LSC
Artemisia phyllobotrys	WL2339	12	p1	(A)10	10	13391	13400	LSC
Artemisia phyllobotrys	WL2339	13	p1	(A)10	10	18013	18022	LSC
Artemisia phyllobotrys	WL2339	14	p1	(A)10	10	18439	18448	LSC
Artemisia phyllobotrys	WL2339	15	p2	(TA)5	10	18662	18671	LSC
Artemisia phyllobotrys	WL2339	16	p1	(T)12	12	24980	24991	LSC
Artemisia phyllobotrys	WL2339	17	p1	(T)10	10	26070	26079	LSC
Artemisia phyllobotrys	WL2339	18	p4	(ATTT)2	8	27982	27989	LSC
Artemisia phyllobotrys	WL2339	19	p1	(T)11	11	27992	28002	LSC
Artemisia phyllobotrys	WL2339	20	p1	(T)17	17	29578	29594	LSC
Artemisia phyllobotrys	WL2339	21	p1	(A)11	11	29801	29811	LSC
Artemisia phyllobotrys	WL2339	22	p4	(AATA)2	8	29927	29934	LSC
Artemisia phyllobotrys	WL2339	23	p2	(AT)4	8	29948	29955	LSC
Artemisia phyllobotrys	WL2339	24	p2	(AT)5	10	30857	30866	LSC
Artemisia phyllobotrys	WL2339	25	p2	(TA)6	12	30996	31007	LSC
Artemisia phyllobotrys	WL2339	26	p3	(TTC)4	12	34487	34498	LSC
Artemisia phyllobotrys	WL2339	27	p2	(AT)6	12	35672	35683	LSC
Artemisia phyllobotrys	WL2339	28	p1	(A)12	12	41593	41604	LSC
Artemisia phyllobotrys	WL2339	29	p1	(T)12	12	43612	43623	LSC
Artemisia phyllobotrys	WL2339	30	p1	(A)24	24	46291	46314	LSC
Artemisia phyllobotrys	WL2339	31	p4	(AATC)3	12	46920	46931	LSC
Artemisia phyllobotrys	WL2339	32	p1	(T)13	13	50207	50219	LSC
Artemisia phyllobotrys	WL2339	33	p4	(TTTA)3	12	50316	50327	LSC
Artemisia phyllobotrys	WL2339	34	p1	(T)15	15	54403	54417	LSC
Artemisia phyllobotrys	WL2339	35	p1	(T)10	10	56539	56548	LSC
Artemisia phyllobotrys	WL2339	36	p3	(TTA)5	15	56584	56598	LSC
Artemisia phyllobotrys	WL2339	37	p1	(T)11	11	56642	56652	LSC
Artemisia phyllobotrys	WL2339	38	p3	(ATT)4	12	60878	60889	LSC
Artemisia phyllobotrys	WL2339	39	p1	(T)13	13	62118	62130	LSC
Artemisia phyllobotrys	WL2339	40	p2	(TA)7	14	64184	64197	LSC
Artemisia phyllobotrys	WL2339	41	p3	(TTA)4	12	64199	64210	LSC
Artemisia phyllobotrys	WL2339	42	p2	(TA)5	10	66696	66705	LSC
Artemisia phyllobotrys	WL2339	43	p4	(TATT)3	12	66760	66771	LSC
Artemisia phyllobotrys	WL2339	44	p1	(A)12	12	67232	67243	LSC
Artemisia phyllobotrys	WL2339	45	p1	(T)13	13	69339	69351	LSC
Artemisia phyllobotrys	WL2339	46	p1	(T)10	10	72833	72842	LSC
Artemisia phyllobotrys	WL2339	47	p1	(A)11	11	73029	73039	LSC
Artemisia phyllobotrys	WL2339	48	p1	(T)10	10	76843	76852	LSC
Artemisia phyllobotrys	WL2339	49	p1	(T)15	15	79261	79275	LSC
Artemisia phyllobotrys	WL2339	50	p1	(T)15	15	79765	79779	LSC
Artemisia phyllobotrys	WL2339	51	p4	(TTTC)4	16	81052	81067	LSC
Artemisia phyllobotrys	WL2339	52	p2	(AT)5	10	82667	82676	LSC
Artemisia phyllobotrys	WL2339	53	p1	(T)10	10	82976	82985	IR
Artemisia phyllobotrys	WL2339	54	p4	(CAAT)3	12	87296	87307	IR
Artemisia phyllobotrys	WL2339	55	p1	(A)10	10	106159	106168	IR
Artemisia phyllobotrys	WL2339	56	p4	(TTAA)3	12	107900	107911	SSC
Artemisia phyllobotrys	WL2339	57	p1	(T)10	10	110153	110162	SSC
Artemisia phyllobotrys	WL2339	58	p1	(T)10	10	110737	110746	SSC
Artemisia phyllobotrys	WL2339	59	p4	(AATT)3	12	111657	111668	SSC
Artemisia phyllobotrys	WL2339	60	p1	(T)13	13	112084	112096	SSC
Artemisia phyllobotrys	WL2339	61	p5	(AAATT)3	15	112295	112309	SSC
Artemisia phyllobotrys	WL2339	62	p4	(AATA)3	12	113741	113752	SSC
Artemisia phyllobotrys	WL2339	63	p1	(T)10	10	118600	118609	SSC
Artemisia phyllobotrys	WL2339	64	p4	(AATC)3	12	118977	118988	SSC
Artemisia phyllobotrys	WL2339	65	p3	(TTC)5	15	125999	126013	SSC
Artemisia phyllobotrys	WL2339	66	p1	(T)10	10	127906	127915	IR
Artemisia phyllobotrys	WL2339	67	p4	(ATTG)3	12	146767	146778	IR
Artemisia phyllobotrys	WL2339	68	p1	(A)10	10	151089	151098	IR
Artemisia mattfeldii var. etomentosa	WL2299	1	p1	(A)12	12	1673	1684	LSC
Artemisia mattfeldii var. etomentosa	WL2299	2	p1	(A)10	10	4033	4042	LSC
Artemisia mattfeldii var. etomentosa	WL2299	3	p1	(A)10	10	4380	4389	LSC
Artemisia mattfeldii var. etomentosa	WL2299	4	p1	(A)11	11	4720	4730	LSC
Artemisia mattfeldii var. etomentosa	WL2299	5	p1	(C)11	11	5405	5415	LSC
Artemisia mattfeldii var. etomentosa	WL2299	6	p3	(ATA)4	12	5625	5636	LSC
Artemisia mattfeldii var. etomentosa	WL2299	7	p4	(AAAT)3	12	6566	6577	LSC
Artemisia mattfeldii var. etomentosa	WL2299	8	p2	(AT)5	10	10208	10217	LSC
Artemisia mattfeldii var. etomentosa	WL2299	9	p4	(TAAT)3	12	10517	10528	LSC
Artemisia mattfeldii var. etomentosa	WL2299	10	p1	(A)10	10	11190	11199	LSC
Artemisia mattfeldii var. etomentosa	WL2299	11	p1	(T)17	17	12641	12657	LSC
Artemisia mattfeldii var. etomentosa	WL2299	12	p1	(A)10	10	13333	13342	LSC
Artemisia mattfeldii var. etomentosa	WL2299	13	p1	(A)10	10	17954	17963	LSC
Artemisia mattfeldii var. etomentosa	WL2299	14	p1	(A)10	10	18374	18383	LSC
Artemisia mattfeldii var. etomentosa	WL2299	15	p2	(TA)5	10	18597	18606	LSC
Artemisia mattfeldii var. etomentosa	WL2299	16	p1	(T)11	11	24922	24932	LSC
Artemisia mattfeldii var. etomentosa	WL2299	17	p1	(T)10	10	26011	26020	LSC
Artemisia mattfeldii var. etomentosa	WL2299	18	p4	(ATTT)2	8	27943	27950	LSC
Artemisia mattfeldii var. etomentosa	WL2299	19	p1	(T)13	13	27953	27965	LSC
Artemisia mattfeldii var. etomentosa	WL2299	20	p1	(T)14	14	29541	29554	LSC
Artemisia mattfeldii var. etomentosa	WL2299	21	p1	(A)11	11	29761	29771	LSC
Artemisia mattfeldii var. etomentosa	WL2299	22	p4	(AATA)2	8	29887	29894	LSC
Artemisia mattfeldii var. etomentosa	WL2299	23	p2	(AT)4	8	29898	29905	LSC
Artemisia mattfeldii var. etomentosa	WL2299	24	p2	(AT)5	10	30817	30826	LSC
Artemisia mattfeldii var. etomentosa	WL2299	25	p2	(TA)6	12	30956	30967	LSC
Artemisia mattfeldii var. etomentosa	WL2299	26	p3	(TTC)4	12	34446	34457	LSC
Artemisia mattfeldii var. etomentosa	WL2299	27	p1	(T)10	10	34635	34644	LSC
Artemisia mattfeldii var. etomentosa	WL2299	28	p2	(AT)6	12	35633	35644	LSC
Artemisia mattfeldii var. etomentosa	WL2299	29	p1	(A)12	12	41548	41559	LSC
Artemisia mattfeldii var. etomentosa	WL2299	30	p1	(T)10	10	43567	43576	LSC
Artemisia mattfeldii var. etomentosa	WL2299	31	p2	(AT)8	16	46144	46159	LSC
Artemisia mattfeldii var. etomentosa	WL2299	32	p1	(A)12	12	46249	46260	LSC
[truncated: 2,888 more rows]

## Sheet: Sheet2
					Total	4886			(AAT)4	1	0.00314465
					IR	419			(ATA)4	43	0.13522
					LSC	3794			(ATT)4	5	0.0157233
					SSC	673			TTC	135	0.424528
					P1	2754	59C/G		TTA	34	0.106918
					P2	692			(TAA)4	6	0.0188679
					P3	318			(TAT)3	9	0.0283019
					P4	987
					P5	128
					P6	7

## Sheet: Sheet3
Table S4. The number of different kinds of SSRs in each plastome.
Taxon	SSR (1: mononucleotides; 2: dinucleotides; 3: trinucleotides; 4: tetranucleotides; 5: pentanucleotides; 6: hexanucleotides)	Number
A. adamsii	1	45
A. adamsii	2	9
A. adamsii	3	3
A. adamsii	4	14
A. adamsii	5	2
A. adamsii	6	0
A. annua-1	1	37
A. annua-1	2	10
A. annua-1	3	4
A. annua-1	4	15
A. annua-1	5	3
A. annua-1	6	0
A. annua-2	1	38
A. annua-2	2	10
A. annua-2	3	4
A. annua-2	4	15
A. annua-2	5	3
A. annua-2	6	0
A. argyi-1	1	39
A. argyi-1	2	8
A. argyi-1	3	5
A. argyi-1	4	14
A. argyi-1	5	2
A. argyi-1	6	0
A. argyi-2	1	39
A. argyi-2	2	8
A. argyi-2	3	5
A. argyi-2	4	14
A. argyi-2	5	2
A. argyi-2	6	0
A. bhutanica	1	38
A. bhutanica	2	10
A. bhutanica	3	4
A. bhutanica	4	14
A. bhutanica	5	2
A. bhutanica	6	0
A. blepharolepis	1	37
A. blepharolepis	2	9
A. blepharolepis	3	4
A. blepharolepis	4	13
A. blepharolepis	5	3
A. blepharolepis	6	1
A. borotalensis	1	42
A. borotalensis	2	11
A. borotalensis	3	5
A. borotalensis	4	14
A. borotalensis	5	1
A. borotalensis	6	0
A. brevifolia	1	36
A. brevifolia	2	12
A. brevifolia	3	3
A. brevifolia	4	15
A. brevifolia	5	0
A. brevifolia	6	0
A. capillaris	1	41
A. capillaris	2	8
A. capillaris	3	5
A. capillaris	4	12
A. capillaris	5	1
A. capillaris	6	0
A. comaiensis	1	38
A. comaiensis	2	10
A. comaiensis	3	4
A. comaiensis	4	14
A. comaiensis	5	2
A. comaiensis	6	0
A. ferganensis	1	38
A. ferganensis	2	10
A. ferganensis	3	4
A. ferganensis	4	14
A. ferganensis	5	2
A. ferganensis	6	0
A. finita	1	41
A. finita	2	12
A. finita	3	5
A. finita	4	14
A. finita	5	4
A. finita	6	1
A. freyniana f. discolor	1	37
A. freyniana f. discolor	2	10
A. freyniana f. discolor	3	4
A. freyniana f. discolor	4	14
A. freyniana f. discolor	5	2
A. freyniana f. discolor	6	1
A. fukudo	1	40
A. fukudo	2	11
A. fukudo	3	5
A. fukudo	4	16
A. fukudo	5	1
A. fukudo	6	1
A. fulgens var. meiguensis	1	36
A. fulgens var. meiguensis	2	9
A. fulgens var. meiguensis	3	5
A. fulgens var. meiguensis	4	13
A. fulgens var. meiguensis	5	0
A. fulgens var. meiguensis	6	0
A. gmelinii	1	38
A. gmelinii	2	11
A. gmelinii	3	6
A. gmelinii	4	13
A. gmelinii	5	3
A. gmelinii	6	0
A. gyitangensis	1	41
A. gyitangensis	2	10
A. gyitangensis	3	4
A. gyitangensis	4	14
A. gyitangensis	5	2
A. gyitangensis	6	0
A. hallaisanensis	1	41
A. hallaisanensis	2	9
A. hallaisanensis	3	4
A. hallaisanensis	4	12
A. hallaisanensis	5	2
A. hallaisanensis	6	0
A. integrifolia	1	37
A. integrifolia	2	8
A. integrifolia	3	5
A. integrifolia	4	14
A. integrifolia	5	1
A. integrifolia	6	0
A. jilongensis	1	38
A. jilongensis	2	10
A. jilongensis	3	4
A. jilongensis	4	14
A. jilongensis	5	2
A. jilongensis	6	0
A. juncea	1	39
A. juncea	2	10
A. juncea	3	3
A. juncea	4	12
A. juncea	5	1
A. juncea	6	0
A. karatavica	1	37
A. karatavica	2	11
A. karatavica	3	4
A. karatavica	4	13
A. karatavica	5	2
A. karatavica	6	0
A. kaschgarica	1	41
A. kaschgarica	2	11
A. kaschgarica	3	5
A. kaschgarica	4	14
A. kaschgarica	5	4
A. kaschgarica	6	0
A. lactiflora	1	36
A. lactiflora	2	8
A. lactiflora	3	5
A. lactiflora	4	13
A. lactiflora	5	2
A. lactiflora	6	0
A. lancea-1	1	32
A. lancea-1	2	8
A. lancea-1	3	4
A. lancea-1	4	14
A. lancea-1	5	1
A. lancea-1	6	0
A. lancea-2	1	36
A. lancea-2	2	9
A. lancea-2	3	5
A. lancea-2	4	14
A. lancea-2	5	1
A. lancea-2	6	0
A. lercheana	1	39
A. lercheana	2	11
A. lercheana	3	4
A. lercheana	4	14
A. lercheana	5	3
A. lercheana	6	0
A. leucotricha	1	38
A. leucotricha	2	10
A. leucotricha	3	4
A. leucotricha	4	14
A. leucotricha	5	1
A. leucotricha	6	0
A. linyoureunensis	1	36
A. linyoureunensis	2	8
A. linyoureunensis	3	6
A. linyoureunensis	4	14
A. linyoureunensis	5	1
A. linyoureunensis	6	1
A. mairei	1	42
A. mairei	2	8
A. mairei	3	4
A. mairei	4	12
A. mairei	5	2
A. mairei	6	0
A. mattfeldii var. etomentosum	1	37
A. mattfeldii var. etomentosum	2	10
A. mattfeldii var. etomentosum	3	3
A. mattfeldii var. etomentosum	4	14
A. mattfeldii var. etomentosum	5	3
A. mattfeldii var. etomentosum	6	0
A. minchunensis	1	39
A. minchunensis	2	11
A. minchunensis	3	4
A. minchunensis	4	14
A. minchunensis	5	1
A. minchunensis	6	0
A. minor	1	40
A. minor	2	12
A. minor	3	3
A. minor	4	13
A. minor	5	4
A. minor	6	0
A. mongolica	1	38
A. mongolica	2	9
A. mongolica	3	6
A. mongolica	4	14
A. mongolica	5	3
A. mongolica	6	0
A. montana	1	36
A. montana	2	8
A. montana	3	5
A. montana	4	14
A. montana	5	2
A. montana	6	0
A. neosinensis	1	36
A. neosinensis	2	10
A. neosinensis	3	4
A. neosinensis	4	14
A. neosinensis	5	3
A. neosinensis	6	0
A. nortonii	1	41
A. nortonii	2	8
A. nortonii	3	5
A. nortonii	4	12
A. nortonii	5	0
A. nortonii	6	0
A. ordosica	1	39
A. ordosica	2	8
A. ordosica	3	5
A. ordosica	4	12
A. ordosica	5	1
A. ordosica	6	0
A. phyllobotrys	1	38
A. phyllobotrys	2	9
A. phyllobotrys	3	6
A. phyllobotrys	4	14
A. phyllobotrys	5	1
A. phyllobotrys	6	0
A. princeps	1	35
A. princeps	2	8
A. princeps	3	6
A. princeps	4	14
A. princeps	5	2
A. princeps	6	0
A. qinlingensis	1	38
A. qinlingensis	2	10
A. qinlingensis	3	5
A. qinlingensis	4	14
A. qinlingensis	5	1
A. qinlingensis	6	0
A. santolina	1	41
A. santolina	2	11
A. santolina	3	4
A. santolina	4	13
A. santolina	5	4
A. santolina	6	0
A. santonicum	1	36
A. santonicum	2	13
A. santonicum	3	3
A. santonicum	4	14
A. santonicum	5	3
A. santonicum	6	0
A. sawanensis	1	37
A. sawanensis	2	11
A. sawanensis	3	4
A. sawanensis	4	14
A. sawanensis	5	1
A. sawanensis	6	0
A. schrenkiana	1	38
A. schrenkiana	2	11
A. schrenkiana	3	4
A. schrenkiana	4	14
A. schrenkiana	5	1
A. schrenkiana	6	0
A. scoparia	1	41
A. scoparia	2	9
A. scoparia	3	5
A. scoparia	4	12
A. scoparia	5	1
A. scoparia	6	0
A. scopiformis	1	38
A. scopiformis	2	10
A. scopiformis	3	4
A. scopiformis	4	14
A. scopiformis	5	1
A. scopiformis	6	0
A. selengensis-1	1	36
A. selengensis-1	2	9
A. selengensis-1	3	4
A. selengensis-1	4	13
A. selengensis-1	5	1
A. selengensis-1	6	0
A. selengensis-2	1	34
A. selengensis-2	2	9
A. selengensis-2	3	3
A. selengensis-2	4	13
A. selengensis-2	5	1
A. selengensis-2	6	0
A. sericea	1	45
A. sericea	2	9
A. sericea	3	3
A. sericea	4	14
A. sericea	5	1
A. sericea	6	0
A. sichuanensis	1	36
A. sichuanensis	2	9
A. sichuanensis	3	4
A. sichuanensis	4	14
A. sichuanensis	5	2
A. sichuanensis	6	0
A. sieversiana	1	43
A. sieversiana	2	10
A. sieversiana	3	4
A. sieversiana	4	13
A. sieversiana	5	1
A. sieversiana	6	0
A. smithii	1	38
A. smithii	2	10
A. smithii	3	5
A. smithii	4	16
A. smithii	5	3
A. smithii	6	1
A. stechmanniana	1	35
A. stechmanniana	2	8
A. stechmanniana	3	6
A. stechmanniana	4	14
A. stechmanniana	5	1
A. stechmanniana	6	0
A. stolonifera	1	34
A. stolonifera	2	7
A. stolonifera	3	5
A. stolonifera	4	12
A. stolonifera	5	0
A. stolonifera	6	0
A. stracheyi	1	34
A. stracheyi	2	12
A. stracheyi	3	5
A. stracheyi	4	15
A. stracheyi	5	3
A. stracheyi	6	0
A. stricta	1	40
A. stricta	2	7
A. stricta	3	4
A. stricta	4	13
A. stricta	5	1
A. stricta	6	0
A. sublessingiana	1	39
A. sublessingiana	2	10
A. sublessingiana	3	4
A. sublessingiana	4	14
A. sublessingiana	5	1
A. sublessingiana	6	0
A. sylvatica	1	39
A. sylvatica	2	8
A. sylvatica	3	5
A. sylvatica	4	14
A. sylvatica	5	1
A. sylvatica	6	0
A. tafellii	1	38
A. tafellii	2	10
A. tafellii	3	4
A. tafellii	4	13
A. tafellii	5	2
A. tafellii
A. tangutica	1	34
A. tangutica	2	10
A. tangutica	3	4
A. tangutica	4	14
A. tangutica	5	3
A. tangutica	6	0
A. terrae-albae	1	40
A. terrae-albae	2	11
A. terrae-albae	3	4
A. terrae-albae	4	14
A. terrae-albae	5	2
A. terrae-albae	6	0
A. tournefortiana	1	45
A. tournefortiana	2	9
A. tournefortiana	3	5
A. tournefortiana	4	14
A. tournefortiana	5	1
A. tournefortiana	6	0
A. transiliensis	1	38
A. transiliensis	2	11
A. transiliensis	3	4
A. transiliensis	4	14
A. transiliensis	5	1
A. transiliensis	6	0
A. tridactyla	1	39
A. tridactyla	2	8
A. tridactyla	3	5
A. tridactyla	4	13
A. tridactyla	5	2
A. tridactyla	6	0
A. viscidissima	1	40
A. viscidissima	2	11
A. viscidissima	3	4
A. viscidissima	4	14
A. viscidissima	5	3
A. viscidissima	6	0
A. waltonii	1	36
A. waltonii	2	9
A. waltonii	3	5
A. waltonii	4	14
A. waltonii	5	2
A. waltonii	6	0
A. waltonii var. yushuensis	1	39
A. waltonii var. yushuensis	2	8
A. waltonii var. yushuensis	3	5
A. waltonii var. yushuensis	4	13
A. waltonii var. yushuensis	5	2
A. waltonii var. yushuensis	6	0
A. youngii	1	37
A. youngii	2	10
A. youngii	3	5
A. youngii	4	14
A. youngii	5	1
A. youngii	6	0
A. yunnanensis-1	1	36
A. yunnanensis-1	2	8
A. yunnanensis-1	3	6
A. yunnanensis-1	4	14
A. yunnanensis-1	5	1
A. yunnanensis-1	6	1
A. yunnanensis-2	1	38
A. yunnanensis-2	2	12
A. yunnanensis-2	3	4
A. yunnanensis-2	4	14
A. yunnanensis-2	5	2
A. yunnanensis-2	6	0
		4886
